# Supplementary material for: Bis(2-bromo­benz­yl) ether
Source: Acta Crystallogr Sect E Struct Rep Online. 2014 Jun 11;70(Pt 7):o765. doi: 10.1107/S1600536814011738 (PMC4120549; doi:10.1107/S1600536814011738)
Supplement: Supplementary file 1 [file e-70-0o765-sup1.cif]

##############################################################################
#                                                                            #
# This CIF contains the data in a paper accepted for publication in          #
# Acta Crystallographica Section E. It conforms to the requirements of       #
# Notes for Authors for Acta Crystallographica Section E, and has been       #
# peer reviewed under the auspices of the IUCr Commission on Journals.       #
#                                                                            #
# Full details of the Crystallographic Information File format               #
# are given in the paper "The Crystallographic Information File (CIF):       #
# a New Standard Archive File for Crystallography" by S. R. Hall, F. H.      #
# Allen and I. D. Brown [Acta Cryst. (1991), A47, 655-685].                  #
#                                                                            #
# The current version of the core CIF dictionary is obtainable from          #
# ftp://ftp.iucr.org/pub/cif_core.dic.                                       #
#                                                                            #
# Software is freely available for graphical display of the structure(s)     #
# in this CIF. For information consult the CIF software page                 #
# http://www.iucr.org/resources/cif/software.                                #
#                                                                            #
# This file may be used for bona fide research purposes within the           #
# scientific community so long as proper attribution is given to the journal # 
# article from which it was obtained.                                        #
#                                                                            #
##############################################################################
data_global
_audit_creation_method     'PLATON <TABLE ACC> option'
_journal_date_recd_electronic     2014-05-12
_journal_date_accepted     2014-05-21
_journal_name_full     'Acta Crystallographica, Section E'
_journal_year     2014
_journal_volume     70
_journal_issue      7
_journal_page_first     o765
_journal_page_last     o765
_journal_paper_category     QO
_journal_paper_doi     10.1107/S1600536814011738
_journal_coeditor_code     HB7230
_publ_contact_author_name     'Dr N. K. Lokanath'
_publ_contact_author_address
;
Department of Studies in Physics
Manasagangotri
University of Mysore
Mysore 570 006
India
;
_publ_contact_author_email     'lokanath@physics.uni-mysore.ac.in'
_publ_contact_author_fax     '+91-821-2419333'
_publ_contact_author_phone     '+91-821-2419610'
_publ_section_title
;
Bis(2-bromobenzyl) ether
;
loop_
    _publ_author_name
    _publ_author_address
    'Venkatramu Anuradha'
;
Department of Physics,
Dr M. G. R. Educational and Research Institute
Maduravoyal, Chennai, India
;
    'Nagendra, P.'
;
Department of Chemistry,
BET Academy of Higher Education,
Bharathi College, Bharthi Nagara,
Mandya 571 422, India
;
    'Madan Kumar, S.'
;
Department of Studies in Physics,
University of Mysore,
Manasagangotri,
Mysore 570 006, India
;
    'Siddaraju, B. P.'
;
Department of Chemistry,
G. Made Gowda Institute of Technology,
Bharthi Nagara,
Mandya 571422, India
;
    'Lokanath, N. K.'
;
Department of Studies in Physics,
University of Mysore,
Manasagangotri,
Mysore 570 006, India
;
data_I
_database_code_depnum_ccdc_archive     'CCDC 1004401'
_chemical_name_systematic
;
Bis(2-bromobenzyl) ether
;
_chemical_formula_moiety     'C14 H12 Br2 O'
_chemical_formula_sum     'C14 H12 Br2 O'
_chemical_formula_iupac     'C14 H12 Br2 O'
_chemical_formula_weight     356.04
_symmetry_cell_setting     monoclinic
_symmetry_space_group_name_H-M     'P 21/n'
_symmetry_space_group_name_Hall     '-P 2yn'
loop_
    _symmetry_equiv_pos_site_id
    _symmetry_equiv_pos_as_xyz
    1 x,y,z
    2 1/2-x,1/2+y,1/2-z
    3 -x,-y,-z
    4 1/2+x,1/2-y,1/2+z
_cell_length_a     11.6022(6)
_cell_length_b     10.1590(5)
_cell_length_c     12.2368(6)
_cell_angle_alpha     90
_cell_angle_beta     112.853(2)
_cell_angle_gamma     90
_cell_volume     1329.10(12)
_cell_formula_units_Z     4
_cell_measurement_reflns_used     2185
_cell_measurement_theta_min     4.5
_cell_measurement_theta_max     64.7
_cell_measurement_temperature     296
_cell_special_details
;
;
_exptl_crystal_description     'block'
_exptl_crystal_colour     'colourless'
_exptl_crystal_size_max     0.23
_exptl_crystal_size_mid     0.22
_exptl_crystal_size_min     0.21
_exptl_crystal_size_rad     ?
_exptl_crystal_density_diffrn     1.769
_exptl_crystal_density_meas     ?
_exptl_crystal_density_method     'Not Measured'
_exptl_crystal_F_000     688
_exptl_absorpt_coefficient_mu     7.575
_exptl_absorpt_correction_type     multi-scan
_exptl_absorpt_process_details     '(SADABS; Bruker, 2013)'
_exptl_absorpt_correction_T_min     0.275
_exptl_absorpt_correction_T_max     0.299
_exptl_special_details
;
;
_diffrn_ambient_temperature     296
_diffrn_radiation_type     'CuK\a'
_diffrn_radiation_wavelength     1.54178
_diffrn_radiation_source     'Bruker MicroStar microfocus rotating anode'
_diffrn_radiation_monochromator     'Helios multilayer optics'
_diffrn_measurement_device_type     'Bruker X8 Proteum'
_diffrn_measurement_method     '\f and \w scans'
_diffrn_detector_area_resol_mean     10.7
_diffrn_reflns_number     10361
_diffrn_reflns_av_R_equivalents     0.0537
_diffrn_reflns_av_sigmaI/netI     0.0515
_diffrn_reflns_theta_min     4.46
_diffrn_reflns_theta_max     64.67
_diffrn_reflns_theta_full     64.67
_diffrn_measured_fraction_theta_max     0.974
_diffrn_measured_fraction_theta_full     0.974
_diffrn_reflns_limit_h_min     -5
_diffrn_reflns_limit_h_max     13
_diffrn_reflns_limit_k_min     -11
_diffrn_reflns_limit_k_max     11
_diffrn_reflns_limit_l_min     -14
_diffrn_reflns_limit_l_max     11
_diffrn_reflns_reduction_process
;
;
_refine_special_details
;
 Refinement on F^2^ for ALL reflections except those
 flagged by the user for potential systematic errors.
 Weighted R-factors wR and all goodnesses of fit S
 are based on F^2^, conventional R-factors R are based
 on F, with F set to zero for negative F^2^. The
 observed criterion of F^2^ > 2sigma(F^2^) is used only
 for calculating -R-factor-obs etc. and is not
 relevant to the choice of reflections for refinement.
 R-factors based on F^2^ are statistically about twice
 as large as those based on F, and R-factors based on
 ALL data will be even larger.
;
_reflns_number_total     2185
_reflns_number_gt     1957
_reflns_threshold_expression     I>2\s(I)
_refine_ls_structure_factor_coef     Fsqd
_refine_ls_matrix_type     full
_refine_ls_R_factor_all     0.0770
_refine_ls_R_factor_gt     0.0725
_refine_ls_wR_factor_gt     0.1863
_refine_ls_wR_factor_ref     0.1924
_refine_ls_goodness_of_fit_ref     1.069
_refine_ls_restrained_S_all     1.069
_refine_ls_number_reflns     2185
_refine_ls_number_parameters     155
_refine_ls_number_restraints     0
_refine_ls_number_constraints     ?
_refine_ls_hydrogen_treatment     constr
_refine_ls_weighting_scheme     calc
_refine_ls_weighting_details
         'calc w=1/[\s^2^(Fo^2^)+(0.1370P)^2^+1.9645P] where P=(Fo^2^+2Fc^2^)/3'
_atom_sites_solution_hydrogens     geom
_atom_sites_solution_primary     direct
_atom_sites_solution_secondary     difmap
_refine_ls_shift/su_max     0.000
_refine_ls_shift/su_mean     0.000
_refine_diff_density_max     1.263
_refine_diff_density_min     -1.608
_refine_ls_extinction_method     'SHELXL97 (Sheldrick, 2008)'
_refine_ls_extinction_coef     0.0219(17)
_refine_ls_extinction_expression
                                  'FC^*^=KFC[1+0.001XFC^2^\L^3^/SIN(2\Q)]^-1/4^'
loop_
    _atom_type_symbol
    _atom_type_description
    _atom_type_scat_dispersion_real
    _atom_type_scat_dispersion_imag
    _atom_type_scat_source
    O O 0.0492 0.0322 'International Tables Vol C Tables 4.2.6.8 and 6.1.1.4'
    Br Br -0.6763 1.2805 'International Tables Vol C Tables 4.2.6.8 and 6.1.1.4'
    H H 0.0000 0.0000 'International Tables Vol C Tables 4.2.6.8 and 6.1.1.4'
    C C 0.0181 0.0091 'International Tables Vol C Tables 4.2.6.8 and 6.1.1.4'
_computing_data_collection     'APEX2 (Bruker, 2013)'
_computing_cell_refinement     'SAINT (Bruker, 2013)'
_computing_data_reduction     'SAINT (Bruker, 2013)'
_computing_structure_solution     'SHELXS97 (Sheldrick, 2008)'
_computing_structure_refinement     'SHELXL97 (Sheldrick, 2008)'
_computing_molecular_graphics     'Mercury (Macrae <i>et al.</i>, 2008)'
_computing_publication_material     'Mercury (Macrae <i>et al.</i>, 2008)'
loop_
    _atom_site_type_symbol
    _atom_site_label
    _atom_site_fract_x
    _atom_site_fract_y
    _atom_site_fract_z
    _atom_site_U_iso_or_equiv
    _atom_site_thermal_displace_type
    _atom_site_calc_flag
    _atom_site_refinement_flags
    _atom_site_occupancy
    Br Br1 0.45265(7) 0.18786(6) 0.48911(7) 0.0610(3) Uani . . 1.000
    Br Br2 1.11871(7) 0.50492(7) 0.78422(6) 0.0629(4) Uani . . 1.000
    O O1 0.7350(4) 0.4954(4) 0.4857(4) 0.0441(14) Uani . . 1.000
    C C1 1.0514(5) 0.6241(6) 0.6552(5) 0.0410(17) Uani . . 1.000
    C C2 1.1258(5) 0.7260(7) 0.6461(6) 0.051(2) Uani . . 1.000
    C C3 1.0785(6) 0.8126(6) 0.5532(6) 0.052(2) Uani . . 1.000
    C C4 0.9584(6) 0.7975(6) 0.4701(6) 0.0488(19) Uani . . 1.000
    C C5 0.8845(5) 0.6954(5) 0.4814(5) 0.0391(17) Uani . . 1.000
    C C6 0.9296(5) 0.6058(5) 0.5729(5) 0.0348(16) Uani . . 1.000
    C C7 0.8506(5) 0.4919(5) 0.5835(5) 0.0389(17) Uani . . 1.000
    C C8 0.6547(5) 0.3941(5) 0.4916(5) 0.0384(16) Uani . . 1.000
    C C9 0.5324(5) 0.4041(5) 0.3857(5) 0.0350(16) Uani . . 1.000
    C C10 0.5112(5) 0.5001(5) 0.3003(5) 0.0411(17) Uani . . 1.000
    C C11 0.3985(6) 0.5106(7) 0.2048(6) 0.053(2) Uani . . 1.000
    C C12 0.3028(6) 0.4217(6) 0.1926(5) 0.0499(17) Uani . . 1.000
    C C13 0.3212(6) 0.3256(6) 0.2769(6) 0.0493(19) Uani . . 1.000
    C C14 0.4339(5) 0.3178(5) 0.3721(5) 0.0401(16) Uani . . 1.000
    H H2 1.20690 0.73590 0.70220 0.0610 Uiso calc R 1.000
    H H3 1.12770 0.88170 0.54620 0.0630 Uiso calc R 1.000
    H H4 0.92700 0.85570 0.40670 0.0590 Uiso calc R 1.000
    H H5 0.80290 0.68710 0.42610 0.0460 Uiso calc R 1.000
    H H7A 0.89290 0.40930 0.58440 0.0470 Uiso calc R 1.000
    H H7B 0.83730 0.49890 0.65680 0.0470 Uiso calc R 1.000
    H H8A 0.64000 0.40210 0.56410 0.0460 Uiso calc R 1.000
    H H8B 0.69290 0.30910 0.49190 0.0460 Uiso calc R 1.000
    H H10 0.57470 0.55950 0.30740 0.0490 Uiso calc R 1.000
    H H11 0.38640 0.57660 0.14880 0.0630 Uiso calc R 1.000
    H H12 0.22690 0.42740 0.12790 0.0600 Uiso calc R 1.000
    H H13 0.25770 0.26610 0.26950 0.0590 Uiso calc R 1.000
loop_
    _atom_site_aniso_label
    _atom_site_aniso_U_11
    _atom_site_aniso_U_22
    _atom_site_aniso_U_33
    _atom_site_aniso_U_12
    _atom_site_aniso_U_13
    _atom_site_aniso_U_23
    Br1 0.0563(6) 0.0420(5) 0.0818(7) -0.0090(3) 0.0236(4) 0.0184(3)
    Br2 0.0562(6) 0.0755(7) 0.0436(6) 0.0143(3) 0.0047(4) -0.0006(3)
    O1 0.031(2) 0.047(2) 0.054(3) -0.0052(16) 0.0161(18) 0.0079(16)
    C1 0.039(3) 0.048(3) 0.038(3) 0.004(2) 0.017(2) -0.014(2)
    C2 0.035(3) 0.058(4) 0.058(4) -0.009(3) 0.015(3) -0.025(3)
    C3 0.046(3) 0.047(4) 0.068(4) -0.014(3) 0.028(3) -0.016(3)
    C4 0.048(3) 0.039(3) 0.061(4) -0.003(2) 0.023(3) -0.004(3)
    C5 0.033(3) 0.037(3) 0.046(3) 0.002(2) 0.014(2) -0.004(2)
    C6 0.031(2) 0.037(3) 0.041(3) 0.0037(19) 0.019(2) -0.011(2)
    C7 0.034(3) 0.043(3) 0.041(3) 0.003(2) 0.016(2) 0.002(2)
    C8 0.030(2) 0.037(3) 0.052(3) -0.001(2) 0.020(2) 0.007(2)
    C9 0.033(2) 0.033(3) 0.046(3) 0.004(2) 0.023(2) -0.002(2)
    C10 0.042(3) 0.043(3) 0.044(3) -0.003(2) 0.023(3) 0.005(2)
    C11 0.048(4) 0.062(4) 0.052(4) 0.008(3) 0.023(3) 0.011(3)
    C12 0.040(3) 0.056(3) 0.049(3) 0.003(3) 0.012(2) -0.002(3)
    C13 0.039(3) 0.045(3) 0.064(4) -0.008(2) 0.020(3) -0.013(3)
    C14 0.037(3) 0.029(2) 0.060(3) -0.0028(19) 0.025(3) -0.004(2)
_geom_special_details
;
 Bond distances, angles etc. have been calculated using the
 rounded fractional coordinates. All su's are estimated
 from the variances of the (full) variance-covariance matrix.
 The cell esds are taken into account in the estimation of
 distances, angles and torsion angles
;
loop_
    _geom_bond_atom_site_label_1
    _geom_bond_atom_site_label_2
    _geom_bond_site_symmetry_1
    _geom_bond_site_symmetry_2
    _geom_bond_distance
    _geom_bond_publ_flag
    Br1 C14 . . 1.897(5) no
    Br2 C1 . . 1.900(6) no
    O1 C7 . . 1.409(8) no
    O1 C8 . . 1.409(7) no
    C1 C2 . . 1.380(9) no
    C1 C6 . . 1.393(8) no
    C2 C3 . . 1.372(9) no
    C3 C4 . . 1.378(10) no
    C4 C5 . . 1.386(9) no
    C5 C6 . . 1.379(8) no
    C6 C7 . . 1.513(8) no
    C8 C9 . . 1.508(8) no
    C9 C10 . . 1.380(8) no
    C9 C14 . . 1.398(8) no
    C10 C11 . . 1.378(9) no
    C11 C12 . . 1.394(10) no
    C12 C13 . . 1.375(9) no
    C13 C14 . . 1.375(9) no
    C2 H2 . . 0.9300 no
    C3 H3 . . 0.9300 no
    C4 H4 . . 0.9300 no
    C5 H5 . . 0.9300 no
    C7 H7A . . 0.9700 no
    C7 H7B . . 0.9700 no
    C8 H8A . . 0.9700 no
    C8 H8B . . 0.9700 no
    C10 H10 . . 0.9300 no
    C11 H11 . . 0.9300 no
    C12 H12 . . 0.9300 no
    C13 H13 . . 0.9300 no
loop_
    _geom_angle_atom_site_label_1
    _geom_angle_atom_site_label_2
    _geom_angle_atom_site_label_3
    _geom_angle_site_symmetry_1
    _geom_angle_site_symmetry_2
    _geom_angle_site_symmetry_3
    _geom_angle
    _geom_angle_publ_flag
    C7 O1 C8 . . . 111.6(4) no
    Br2 C1 C2 . . . 118.5(5) no
    Br2 C1 C6 . . . 119.3(4) no
    C2 C1 C6 . . . 122.2(6) no
    C1 C2 C3 . . . 119.1(6) no
    C2 C3 C4 . . . 120.3(6) no
    C3 C4 C5 . . . 119.8(6) no
    C4 C5 C6 . . . 121.4(6) no
    C1 C6 C5 . . . 117.2(5) no
    C1 C6 C7 . . . 121.2(5) no
    C5 C6 C7 . . . 121.5(5) no
    O1 C7 C6 . . . 108.5(4) no
    O1 C8 C9 . . . 109.1(4) no
    C8 C9 C10 . . . 122.0(5) no
    C8 C9 C14 . . . 120.9(5) no
    C10 C9 C14 . . . 117.1(5) no
    C9 C10 C11 . . . 121.9(6) no
    C10 C11 C12 . . . 119.7(6) no
    C11 C12 C13 . . . 119.6(6) no
    C12 C13 C14 . . . 119.7(6) no
    Br1 C14 C9 . . . 119.9(4) no
    Br1 C14 C13 . . . 118.2(5) no
    C9 C14 C13 . . . 122.0(5) no
    C1 C2 H2 . . . 120.00 no
    C3 C2 H2 . . . 120.00 no
    C2 C3 H3 . . . 120.00 no
    C4 C3 H3 . . . 120.00 no
    C3 C4 H4 . . . 120.00 no
    C5 C4 H4 . . . 120.00 no
    C4 C5 H5 . . . 119.00 no
    C6 C5 H5 . . . 119.00 no
    O1 C7 H7A . . . 110.00 no
    O1 C7 H7B . . . 110.00 no
    C6 C7 H7A . . . 110.00 no
    C6 C7 H7B . . . 110.00 no
    H7A C7 H7B . . . 108.00 no
    O1 C8 H8A . . . 110.00 no
    O1 C8 H8B . . . 110.00 no
    C9 C8 H8A . . . 110.00 no
    C9 C8 H8B . . . 110.00 no
    H8A C8 H8B . . . 108.00 no
    C9 C10 H10 . . . 119.00 no
    C11 C10 H10 . . . 119.00 no
    C10 C11 H11 . . . 120.00 no
    C12 C11 H11 . . . 120.00 no
    C11 C12 H12 . . . 120.00 no
    C13 C12 H12 . . . 120.00 no
    C12 C13 H13 . . . 120.00 no
    C14 C13 H13 . . . 120.00 no
loop_
    _geom_torsion_atom_site_label_1
    _geom_torsion_atom_site_label_2
    _geom_torsion_atom_site_label_3
    _geom_torsion_atom_site_label_4
    _geom_torsion_site_symmetry_1
    _geom_torsion_site_symmetry_2
    _geom_torsion_site_symmetry_3
    _geom_torsion_site_symmetry_4
    _geom_torsion
    _geom_torsion_publ_flag
    C8 O1 C7 C6 . . . . -178.2(5) no
    C7 O1 C8 C9 . . . . 179.3(5) no
    Br2 C1 C2 C3 . . . . 179.8(5) no
    C6 C1 C2 C3 . . . . 0.2(10) no
    Br2 C1 C6 C5 . . . . 179.5(4) no
    Br2 C1 C6 C7 . . . . -0.8(8) no
    C2 C1 C6 C5 . . . . -0.9(9) no
    C2 C1 C6 C7 . . . . 178.9(6) no
    C1 C2 C3 C4 . . . . -0.2(10) no
    C2 C3 C4 C5 . . . . 0.9(10) no
    C3 C4 C5 C6 . . . . -1.7(10) no
    C4 C5 C6 C1 . . . . 1.6(9) no
    C4 C5 C6 C7 . . . . -178.2(6) no
    C1 C6 C7 O1 . . . . -177.4(5) no
    C5 C6 C7 O1 . . . . 2.3(7) no
    O1 C8 C9 C10 . . . . 0.5(7) no
    O1 C8 C9 C14 . . . . -177.6(5) no
    C8 C9 C10 C11 . . . . -178.7(6) no
    C14 C9 C10 C11 . . . . -0.6(9) no
    C8 C9 C14 Br1 . . . . 1.0(7) no
    C8 C9 C14 C13 . . . . 179.5(6) no
    C10 C9 C14 Br1 . . . . -177.2(4) no
    C10 C9 C14 C13 . . . . 1.3(9) no
    C9 C10 C11 C12 . . . . -0.5(10) no
    C10 C11 C12 C13 . . . . 0.9(10) no
    C11 C12 C13 C14 . . . . -0.3(10) no
    C12 C13 C14 Br1 . . . . 177.7(5) no
    C12 C13 C14 C9 . . . . -0.9(10) no
loop_
    _geom_hbond_atom_site_label_D
    _geom_hbond_atom_site_label_H
    _geom_hbond_atom_site_label_A
    _geom_hbond_site_symmetry_A
    _geom_hbond_distance_DH
    _geom_hbond_distance_HA
    _geom_hbond_distance_DA
    _geom_hbond_angle_DHA
    _geom_hbond_publ_flag
    C5 H5 O1 . 0.9300 2.3200 2.685(7) 103.00 yes
    C10 H10 O1 . 0.9300 2.3400 2.705(8) 103.00 yes
_iucr_refine_instructions_details
;
TITL nkl_nagendra_pna_0m in P2(1)/n
CELL 1.54178 11.6022 10.1590 12.2368 90.000 112.853 90.000
ZERR 4.00 0.0006 0.0005 0.0006 0.000 0.002 0.000
LATT 1
SYMM -x+1/2, y+1/2, -z+1/2
SFAC  C   H   O   BR
UNIT   56   48   4   8
L.S. 10
BOND $H
ACTA
TEMP 23.0
SIZE 0.21 0.22 0.23
FMAP 2
PLAN 20
WGHT    0.137000    1.964500
EXTI    0.021891
FVAR       0.18890
MOLE   1
BR1   4    0.452649    0.187861    0.489113    11.00000    0.05626    0.04204 =
         0.08178    0.01843    0.02365   -0.00901
BR2   4    1.118710    0.504916    0.784216    11.00000    0.05620    0.07554 =
         0.04356   -0.00061    0.00473    0.01433
O1    3    0.734985    0.495389    0.485735    11.00000    0.03141    0.04746 =
         0.05427    0.00794    0.01615   -0.00521
C14   1    0.433915    0.317778    0.372051    11.00000    0.03707    0.02920 =
         0.05983   -0.00405    0.02545   -0.00276
C9    1    0.532437    0.404125    0.385717    11.00000    0.03301    0.03323 =
         0.04599   -0.00193    0.02345    0.00444
C8    1    0.654690    0.394070    0.491592    11.00000    0.03045    0.03693 =
         0.05192    0.00678    0.02025   -0.00087
AFIX  23
H8A   2    0.640024    0.402074    0.564136    11.00000   -1.20000
H8B   2    0.692939    0.309095    0.491888    11.00000   -1.20000
AFIX   0
C13   1    0.321237    0.325592    0.276883    11.00000    0.03886    0.04546 =
         0.06407   -0.01304    0.02041   -0.00789
AFIX  43
H13   2    0.257709    0.266100    0.269488    11.00000   -1.20000
AFIX   0
C1    1    1.051366    0.624098    0.655158    11.00000    0.03891    0.04800 =
         0.03798   -0.01397    0.01742    0.00443
C6    1    0.929640    0.605787    0.572896    11.00000    0.03056    0.03705 =
         0.04087   -0.01092    0.01881    0.00369
C12   1    0.302811    0.421739    0.192636    11.00000    0.03976    0.05628 =
         0.04883   -0.00247    0.01159    0.00323
AFIX  43
H12   2    0.226883    0.427423    0.127896    11.00000   -1.20000
AFIX   0
C3    1    1.078468    0.812586    0.553152    11.00000    0.04644    0.04715 =
         0.06792   -0.01595    0.02769   -0.01405
AFIX  43
H3    2    1.127697    0.881748    0.546197    11.00000   -1.20000
AFIX   0
C2    1    1.125834    0.726020    0.646130    11.00000    0.03453    0.05816 =
         0.05792   -0.02456    0.01548   -0.00928
AFIX  43
H2    2    1.206929    0.735905    0.702230    11.00000   -1.20000
AFIX   0
C10   1    0.511196    0.500124    0.300294    11.00000    0.04172    0.04331 =
         0.04391    0.00511    0.02318   -0.00332
AFIX  43
H10   2    0.574742    0.559463    0.307366    11.00000   -1.20000
AFIX   0
C7    1    0.850639    0.491890    0.583484    11.00000    0.03384    0.04272 =
         0.04099    0.00194    0.01571    0.00310
AFIX  23
H7A   2    0.892925    0.409288    0.584360    11.00000   -1.20000
H7B   2    0.837338    0.498943    0.656780    11.00000   -1.20000
AFIX   0
C4    1    0.958402    0.797534    0.470105    11.00000    0.04785    0.03908 =
         0.06118   -0.00378    0.02278   -0.00342
AFIX  43
H4    2    0.926973    0.855707    0.406670    11.00000   -1.20000
AFIX   0
C11   1    0.398504    0.510579    0.204798    11.00000    0.04764    0.06180 =
         0.05172    0.01050    0.02307    0.00771
AFIX  43
H11   2    0.386402    0.576599    0.148766    11.00000   -1.20000
AFIX   0
C5    1    0.884532    0.695352    0.481390    11.00000    0.03252    0.03697 =
         0.04574   -0.00415    0.01410    0.00223
AFIX  43
H5    2    0.802862    0.687076    0.426075    11.00000   -1.20000
MOLE   2
HKLF 4
REM  nkl_nagendra_pna_0m in P2(1)/n
REM R1 =  0.0725 for   1957 Fo > 4sig(Fo)  and  0.0770 for all   2185 data
REM    155 parameters refined using      0 restraints
END
WGHT      0.1371      1.9495
REM Highest difference peak  1.263,  deepest hole -1.608,  1-sigma level  0.225
Q1    1   0.5546  0.1887  0.5333  11.00000  0.05    1.26
Q2    1   1.0252  0.4952  0.7433  11.00000  0.05    1.18
Q3    1   0.7745  0.5026  0.5257  11.00000  0.05    0.88
Q4    1   1.2277  0.4955  0.8280  11.00000  0.05    0.75
Q5    1   0.7681  0.3132  0.4209  11.00000  0.05    0.72
Q6    1   0.6276  0.3922  0.2912  11.00000  0.05    0.64
Q7    1   1.1061  0.6864  0.6773  11.00000  0.05    0.63
Q8    1   0.9982  0.9903  0.4058  11.00000  0.05    0.62
Q9    1   1.1503  0.6640  0.7222  11.00000  0.05    0.60
Q10   1   1.0612  0.5908  0.8618  11.00000  0.05    0.59
Q11   1   1.1554  0.3938  0.7143  11.00000  0.05    0.56
Q12   1   1.1057  0.4499  0.8105  11.00000  0.05    0.55
Q13   1   0.1576  0.1807  0.2395  11.00000  0.05    0.52
Q14   1   1.0670  0.3995  0.8580  11.00000  0.05    0.49
Q15   1   0.5221  0.2898  0.4367  11.00000  0.05    0.48
Q16   1   0.3958  0.0633  0.3806  11.00000  0.05    0.46
Q17   1   0.2782  0.3397  0.0441  11.00000  0.05    0.44
Q18   1   0.3438  0.3095  0.4421  11.00000  0.05    0.43
Q19   1   0.6081  0.6215  0.2763  11.00000  0.05    0.43
Q20   1   0.3716  0.1160  0.5656  11.00000  0.05    0.42
;
