# Supplementary material for: Bis(2-bromo­benz­yl) ether
Source: Acta Crystallogr Sect E Struct Rep Online. 2014 Jun 11;70(Pt 7):o765. doi: 10.1107/S1600536814011738 (PMC4120549; doi:10.1107/S1600536814011738)
Supplement: Supplementary file 2 [file e-70-0o765-Isup2.hkl]

# 
# h,k,l, Fc-squared, Fo-squared, sigma(Fo-squared) and status flag 
# 
data_I 
_shelx_title ' nkl_nagendra_pna_0m in P2(1)/n' 
_shelx_refln_list_code          4 
_shelx_F_calc_maximum      262.15 
_exptl_crystal_F_000       696.00 
_reflns_d_resolution_high  0.8529 
 
loop_ 
 _symmetry_equiv_pos_as_xyz 
 'x, y, z' 
 '-x+1/2, y+1/2, -z+1/2' 
 '-x, -y, -z' 
 'x-1/2, -y-1/2, z-1/2' 
 
_cell_length_a    11.6022 
_cell_length_b    10.1590 
_cell_length_c    12.2368 
_cell_angle_alpha  90.000 
_cell_angle_beta  112.853 
_cell_angle_gamma  90.000 
 
_shelx_F_squared_multiplier     1.000 
 
loop_ 
 _refln_index_h 
 _refln_index_k 
 _refln_index_l 
 _refln_F_squared_calc 
 _refln_F_squared_meas 
 _refln_F_squared_sigma 
 _refln_observed_status 
   2   0   0    21966.22    20859.56   1588.80 o 
   4   0   0     6179.36     5044.70    383.93 o 
   6   0   0     1788.22     1891.67     66.68 o 
   8   0   0       26.60       46.96      8.05 o 
  10   0   0      694.33      851.81     34.41 o 
  12   0   0      864.99      876.45     33.08 o 
   1   1   0     7193.89     6744.92    679.00 o 
   2   1   0     7329.18     7571.15    465.97 o 
   3   1   0     1619.05     1159.01     51.95 o 
   4   1   0     5200.82     4395.96    212.77 o 
   5   1   0     7992.11     7828.42    287.12 o 
   6   1   0     3727.70     3730.62     77.23 o 
   7   1   0      575.27      485.57     13.16 o 
   8   1   0      472.12      526.24     15.28 o 
   9   1   0      101.70      124.46      8.13 o 
  10   1   0       12.21       40.84     15.45 o 
  11   1   0      350.94      414.00     14.01 o 
  12   1   0       76.19       69.38      4.74 o 
   0   2   0     3407.58     2823.98    306.07 o 
   1   2   0      118.36       78.76      8.70 o 
   2   2   0     6560.93     4903.46    374.33 o 
   3   2   0     3921.71     3410.58    272.90 o 
   4   2   0     6255.90     5985.04    487.16 o 
   5   2   0     2114.26     1887.44    118.36 o 
   6   2   0        8.32       21.23      5.07 o 
   7   2   0     1771.12     1789.34     37.90 o 
   8   2   0     5615.85     6581.34    147.70 o 
   9   2   0     1539.20     1773.31     45.94 o 
  10   2   0      781.44      817.70     25.64 o 
  11   2   0        1.63        5.53      6.13 o 
  12   2   0        6.63        1.85      3.61 o 
   1   3   0      272.81      173.09     17.76 o 
   2   3   0     1540.37     1035.29     82.76 o 
   3   3   0    14733.69    21462.58   2298.85 o 
   5   3   0     3394.07     3287.67     96.45 o 
   6   3   0      390.12      342.44      9.41 o 
   7   3   0     1982.06     2032.93     45.00 o 
   8   3   0       88.59       77.01      5.65 o 
   9   3   0      871.47      877.14     25.26 o 
  10   3   0       32.61       41.94      5.82 o 
  11   3   0      201.24      184.23      8.27 o 
  12   3   0       40.31       29.20      8.71 o 
   1   4   0        5.66        7.55      4.33 o 
   2   4   0      265.19      170.97     19.99 o 
   4   4   0     4072.79     4128.60    178.04 o 
   5   4   0     5632.03     5719.46    131.81 o 
   6   4   0      402.74      408.41     12.14 o 
   7   4   0     1964.95     1980.55     44.19 o 
   8   4   0     2997.10     3391.47     74.39 o 
   9   4   0       60.83       62.11      5.39 o 
  10   4   0      177.44      154.89      9.80 o 
  11   4   0        1.48       -2.00      4.40 o 
   3   5   0      957.52     1017.22     39.05 o 
   4   5   0     1448.91     1541.56     59.92 o 
   5   5   0     1330.19     1320.24     35.43 o 
   6   5   0     1307.57     1400.13     37.90 o 
   7   5   0      604.93      673.50     17.46 o 
   8   5   0       64.95       74.71      5.70 o 
   9   5   0        0.65        1.78      4.06 o 
  10   5   0       24.08       43.07     11.90 o 
  11   5   0      562.66      616.53     34.09 o 
   0   6   0    16702.07    19624.40   1188.39 o 
   1   6   0      275.41      213.87     10.20 o 
   2   6   0     1742.38     1733.18     55.90 o 
   3   6   0     1067.24      950.28     39.04 o 
   4   6   0      523.57      512.55     24.04 o 
   5   6   0      744.85      737.33     23.27 o 
   6   6   0      313.62      268.59     10.40 o 
   7   6   0      249.76      284.63      9.94 o 
   8   6   0      180.35      193.27      8.85 o 
   9   6   0      178.02      206.71     11.26 o 
  10   6   0       39.20       59.41      6.65 o 
   1   7   0      136.51      139.00      7.92 o 
   2   7   0     2428.44     2637.58     84.39 o 
   3   7   0      892.16      942.76     37.62 o 
   4   7   0     1542.86     1673.58     53.28 o 
   5   7   0      365.17      334.05     12.88 o 
   6   7   0     1105.86     1191.14     35.39 o 
   7   7   0      268.37      341.92     13.22 o 
   8   7   0      771.43      831.19     25.72 o 
   9   7   0       83.72       71.13      6.10 o 
  10   7   0        6.93       14.20      5.33 o 
   0   8   0      123.15      123.56      9.47 o 
   1   8   0       11.92       11.52      4.12 o 
   2   8   0     1433.84     1645.05     62.41 o 
   3   8   0       14.69       16.62      4.26 o 
   4   8   0     1147.75     1314.74     43.68 o 
   5   8   0       44.20       55.21      6.00 o 
   6   8   0       13.91       32.41      4.58 o 
   7   8   0       74.95       68.42      6.14 o 
   8   8   0     1533.23     1536.38     47.37 o 
   9   8   0        2.45        1.40      6.17 o 
   1   9   0       37.92       28.76      4.69 o 
   2   9   0      115.79      115.53      8.52 o 
   3   9   0      804.08      888.11     36.72 o 
   4   9   0      762.89      839.68     29.62 o 
   5   9   0      754.58      695.93     25.05 o 
   6   9   0      862.99      886.28     30.41 o 
   7   9   0        0.67       10.62      3.64 o 
   8   9   0        2.12        4.62      4.15 o 
   0  10   0     5035.06     5354.04    252.96 o 
   1  10   0      142.02      127.44      8.40 o 
   2  10   0      716.38      620.03     26.63 o 
   3  10   0       28.60       34.09      5.39 o 
   4  10   0       80.28       76.16      6.92 o 
   5  10   0      419.26      454.55     20.17 o 
   6  10   0      107.60       69.06      5.95 o 
   1  11   0      319.13      295.55     15.30 o 
   2  11   0       11.23        9.47      3.88 o 
   3  11   0       29.48       22.59      4.17 o 
   4  11   0       40.34       24.35      3.94 o 
 -11   0   1     2848.41     3238.80    112.28 o 
  -9   0   1     3392.00     3714.08    114.16 o 
  -7   0   1      997.13      971.77     39.49 o 
  -5   0   1     4387.18     2116.49    233.81 o 
  -3   0   1      870.27      811.62     63.53 o 
  -1   0   1     1475.35     1311.71     98.03 o 
   1   0   1    13959.37    11500.43   1520.79 o 
   3   0   1    22150.08    22461.07   2175.99 o 
   5   0   1       11.90      139.37     18.79 o 
   7   0   1     4001.59     4359.72    125.99 o 
   9   0   1       84.00      101.14      8.88 o 
  11   0   1        5.49        9.33      5.75 o 
 -12   1   1      529.83      448.71     17.93 o 
 -11   1   1       38.40       47.57      5.70 o 
 -10   1   1      210.20      210.52      9.69 o 
  -9   1   1      394.02      438.89     13.80 o 
  -8   1   1      252.51      293.64     12.84 o 
  -7   1   1     2826.52     2882.37     59.01 o 
  -6   1   1     3453.16     3269.15     86.98 o 
  -5   1   1     4607.25     3982.91    229.69 o 
  -4   1   1      152.20      194.31     10.19 o 
  -3   1   1     8419.75     8092.08    353.38 o 
  -2   1   1     7132.10     6712.36    413.21 o 
  -1   1   1      350.78      276.38     24.23 o 
   0   1   1      737.02      670.20     54.04 o 
   1   1   1      910.80      924.97     58.52 o 
   2   1   1    30316.65    33126.69   1757.61 o 
   3   1   1     6996.98     5899.83    287.84 o 
   4   1   1       66.67       44.32      5.24 o 
   5   1   1     9704.36     9906.66    304.38 o 
   6   1   1     4794.01     4613.20     85.37 o 
   7   1   1     1005.83     1025.05     21.00 o 
   8   1   1     1011.31     1128.34     24.13 o 
   9   1   1       14.60       18.88      4.25 o 
  10   1   1      602.14      642.30     19.62 o 
  11   1   1        7.46       13.41      4.03 o 
 -12   2   1       69.05       57.51      5.10 o 
 -11   2   1       65.45       73.04      6.77 o 
 -10   2   1        0.11        0.66      4.30 o 
  -9   2   1      701.70      776.19     22.51 o 
  -8   2   1      187.61      195.92      8.62 o 
  -7   2   1     2595.96     2446.25     57.03 o 
  -6   2   1     2177.95     2189.03     50.48 o 
  -5   2   1       23.20        9.07      3.02 o 
  -4   2   1     3084.24     2699.61    206.32 o 
  -3   2   1    11784.21    12508.71   1475.84 o 
  -2   2   1     6495.63     6849.64    838.98 o 
   0   2   1     5183.21     4879.65    524.88 o 
   1   2   1      363.01      265.24     41.74 o 
   2   2   1     5065.84     4389.36    477.96 o 
   3   2   1      205.43      216.25     14.85 o 
   4   2   1     1859.88     1670.14     95.26 o 
   5   2   1     1067.14      762.18     22.16 o 
   6   2   1      788.76      700.84     15.06 o 
   7   2   1       93.49      123.97      8.39 o 
   8   2   1      824.53      879.85     20.55 o 
   9   2   1     2679.47     3134.54     68.10 o 
  10   2   1       48.20       55.09      6.30 o 
  11   2   1      437.19      449.64     16.03 o 
 -12   3   1        3.43       -3.43      3.43 o 
 -11   3   1        4.20       11.91      4.86 o 
 -10   3   1       75.94       77.83      6.10 o 
  -9   3   1      383.23      402.02     14.23 o 
  -8   3   1     2561.39     2638.26     65.72 o 
  -7   3   1      929.87      955.26     25.51 o 
  -6   3   1     5052.26     4782.22     99.41 o 
  -5   3   1     1911.63     1771.24     76.79 o 
  -4   3   1    10620.10    13079.65    992.04 o 
  -3   3   1      594.91      332.87     31.93 o 
  -2   3   1    18946.14    12139.61   1642.97 o 
  -1   3   1      746.45     1119.26     97.93 o 
   0   3   1     7508.20     5670.53    610.91 o 
   1   3   1     1703.57      912.72    146.74 o 
   2   3   1      315.56      235.54     36.82 o 
   3   3   1     1171.81     1466.54    127.43 o 
   4   3   1     1577.38     1550.98    106.92 o 
   5   3   1      216.36      205.72      7.88 o 
   6   3   1     2027.26     2009.27     42.65 o 
   7   3   1      724.87      728.13     18.59 o 
   8   3   1       41.15       47.61      4.66 o 
   9   3   1       42.74       51.24      6.49 o 
  10   3   1     2352.30     2666.08     71.86 o 
  11   3   1       15.53        9.29      5.41 o 
 -12   4   1       14.98       12.59      9.11 o 
 -11   4   1      352.49      367.81     13.50 o 
 -10   4   1       37.25       44.94      5.84 o 
  -9   4   1        0.34       18.65      5.24 o 
  -8   4   1      119.06      111.05      6.75 o 
  -7   4   1      168.36      125.43      5.42 o 
  -6   4   1     1407.03     1301.44     27.63 o 
  -5   4   1      530.60      551.54     14.49 o 
  -4   4   1     3444.04     3163.65    210.78 o 
  -2   4   1     1891.93      756.48     95.90 o 
  -1   4   1     2880.40     4187.30    344.90 o 
   0   4   1       24.29        6.70      5.13 o 
   1   4   1     3715.79     1748.38    140.54 o 
   2   4   1     1735.54      996.14    122.71 o 
   4   4   1     3991.70     4207.43    119.12 o 
   5   4   1     1524.40     1438.40     45.46 o 
   6   4   1     1476.94     1562.23     41.88 o 
   7   4   1     2799.51     2999.62     65.84 o 
   8   4   1      264.97      292.29     10.89 o 
   9   4   1      222.30      262.23     10.34 o 
  10   4   1        3.06        8.24      4.25 o 
  11   4   1      259.34      259.56     11.75 o 
 -11   5   1       32.51       47.47      6.57 o 
 -10   5   1     1479.46     1661.65     53.38 o 
  -9   5   1       36.83       38.29      5.26 o 
  -8   5   1      462.70      538.01     15.58 o 
  -7   5   1       22.11       29.07      4.38 o 
  -6   5   1     1204.22     1241.77     30.97 o 
  -5   5   1      819.38      865.28     24.00 o 
  -4   5   1       34.72       33.55      3.24 o 
  -3   5   1      959.90     1034.66     39.52 o 
  -2   5   1      625.12      849.19    101.08 o 
  -1   5   1        0.80        7.57      8.69 o 
   1   5   1      883.83      322.91     55.19 o 
   2   5   1    26905.25    36281.30   1683.51 o 
   3   5   1        3.78        8.46      3.69 o 
   4   5   1      420.19      435.26     16.64 o 
   5   5   1      152.00      204.02      9.67 o 
   6   5   1     3244.20     3418.33     88.07 o 
   7   5   1      429.94      509.60     15.18 o 
   8   5   1     1843.00     1969.67     51.59 o 
   9   5   1       68.24       74.04      6.16 o 
  10   5   1       34.11       33.73      3.96 o 
 -11   6   1      572.44      527.33     35.73 o 
 -10   6   1        0.06       -2.82      5.01 o 
  -9   6   1       82.38      111.85      8.00 o 
  -8   6   1      175.99      199.27      9.13 o 
  -7   6   1       96.46      110.22      6.08 o 
  -6   6   1     1105.33     1223.30     30.78 o 
  -5   6   1      523.03      601.07     17.53 o 
  -4   6   1      669.14      707.64     24.35 o 
  -3   6   1       25.40       72.53     13.08 o 
  -2   6   1       67.98       52.82      5.73 o 
  -1   6   1      434.07      514.89     18.68 o 
   0   6   1       13.63       13.77      2.72 o 
   1   6   1     5271.52     5376.13    172.01 o 
   2   6   1     1161.14     1193.30     36.41 o 
   3   6   1     2196.52     2272.66     70.52 o 
   4   6   1     1915.46     2029.01     76.32 o 
   5   6   1      182.97      185.57     12.01 o 
   6   6   1      144.63      130.35      8.87 o 
   7   6   1     1858.50     2001.84     47.86 o 
   8   6   1       34.56       36.64      4.69 o 
   9   6   1        0.27        1.88      3.56 o 
  10   6   1       15.50       17.81      5.58 o 
 -10   7   1       31.82       26.57      7.72 o 
  -9   7   1      769.88      797.91     26.86 o 
  -8   7   1      677.74      565.20     18.52 o 
  -7   7   1     1963.23     2113.87     54.35 o 
  -6   7   1      969.77     1035.83     31.06 o 
  -5   7   1      994.26     1096.91     32.53 o 
  -4   7   1     1589.98     1632.55     46.38 o 
  -3   7   1     1598.60     1764.29     57.16 o 
  -2   7   1     2100.37     2289.39     72.47 o 
  -1   7   1      318.40      282.65     10.91 o 
   0   7   1      783.82      733.89     23.90 o 
   1   7   1      955.62     1046.52     32.58 o 
   2   7   1      638.57      709.14     32.02 o 
   3   7   1     2368.34     2793.24    103.56 o 
   4   7   1       44.93       62.05      7.15 o 
   5   7   1      997.68     1119.22     42.09 o 
   6   7   1      279.48      272.40     12.04 o 
   7   7   1      305.24      312.55     11.59 o 
   8   7   1       26.20       60.11      7.13 o 
   9   7   1       79.96       76.49      6.27 o 
  -9   8   1      505.55      407.45     24.09 o 
  -8   8   1       43.41       40.88      5.48 o 
  -7   8   1      467.60      414.19     14.56 o 
  -6   8   1        8.91       15.68      3.99 o 
  -5   8   1        0.18        4.51      3.33 o 
  -4   8   1      130.48      151.42      9.11 o 
  -3   8   1     3167.39     3599.23    113.02 o 
  -2   8   1      349.01      365.72     15.09 o 
  -1   8   1     4127.97     4489.31    119.64 o 
   0   8   1       22.36       21.02      4.22 o 
   1   8   1      150.63      183.97     15.18 o 
   2   8   1        9.40       13.45      9.59 o 
   3   8   1       60.69       70.75      7.73 o 
   4   8   1       17.13       35.18      6.12 o 
   5   8   1       70.11      102.10     10.85 o 
   6   8   1       21.46       34.79      5.50 o 
   7   8   1       50.37       59.99      6.20 o 
   8   8   1        4.46        6.61      4.61 o 
  -8   9   1       76.12       46.99      5.51 o 
  -7   9   1      227.36      193.80      9.36 o 
  -6   9   1      200.50      212.52     10.46 o 
  -5   9   1      986.55     1070.53     36.15 o 
  -4   9   1      399.58      388.42     15.74 o 
  -3   9   1     1289.10     1388.20     54.44 o 
  -2   9   1      841.39      971.74     39.44 o 
  -1   9   1        0.48       11.95      4.64 o 
   0   9   1      791.85      884.57     25.75 o 
   1   9   1      751.35      728.15     24.66 o 
   2   9   1      105.97       87.52     11.45 o 
   3   9   1      610.88      612.17     22.86 o 
   4   9   1        7.16       15.42      4.25 o 
   5   9   1      806.20      836.99     29.43 o 
   6   9   1      429.08      438.45     17.09 o 
   7   9   1      245.12      249.33     10.68 o 
  -7  10   1        1.51        5.04      4.76 o 
  -6  10   1      241.85      234.82     13.47 o 
  -5  10   1       61.20       53.50      5.76 o 
  -4  10   1      428.98      468.88     20.62 o 
  -3  10   1        0.68        2.30      3.77 o 
  -2  10   1       66.18       61.55      6.44 o 
  -1  10   1      131.11      115.60      8.03 o 
   0  10   1       13.68       16.17      4.01 o 
   1  10   1      777.90      706.45     26.68 o 
   2  10   1      258.08      253.10     12.47 o 
   3  10   1      383.15      332.97     16.56 o 
   4  10   1      160.83      164.38     10.53 o 
   5  10   1        1.54        4.85      3.92 o 
   6  10   1      184.76      189.95     14.11 o 
  -5  11   1      109.70       83.42      9.86 o 
  -4  11   1       70.59       69.32      5.79 o 
  -3  11   1       75.68       42.53      4.70 o 
  -2  11   1      119.46      107.81      7.37 o 
  -1  11   1       77.84       68.37      6.57 o 
   0  11   1      231.93      209.90     16.11 o 
   1  11   1        5.74        9.17      3.67 o 
   2  11   1      757.64      699.74     28.48 o 
   3  11   1      267.83      211.63     11.03 o 
   4  11   1        4.45        2.44      2.95 o 
 -12   0   2      111.80       96.95     12.12 o 
 -10   0   2     5681.00     6525.15    212.93 o 
  -8   0   2     3878.21     3863.27    125.86 o 
  -6   0   2      134.67      139.37     10.78 o 
  -4   0   2    19120.86    22131.82   2405.72 o 
  -2   0   2     2939.65     2748.36    209.69 o 
   0   0   2     3230.69     3074.52    235.90 o 
   2   0   2    10905.00    10943.06    830.58 o 
   6   0   2     2031.23     1995.60     56.64 o 
   8   0   2     3448.58     3746.20    104.42 o 
  10   0   2      996.48     1008.02     41.03 o 
 -12   1   2       44.00       37.72      5.12 o 
 -11   1   2      194.38      235.34     10.41 o 
 -10   1   2      116.78      125.26      6.98 o 
  -9   1   2     1499.80     1576.31     36.16 o 
  -8   1   2     1119.40     1143.58     26.31 o 
  -7   1   2        2.17       14.71      3.67 o 
  -6   1   2     5390.90     5505.64    155.95 o 
  -3   1   2     2142.14     1894.53    146.55 o 
  -2   1   2     2566.66     2612.97    198.03 o 
  -1   1   2     1348.29     1243.51     77.98 o 
   0   1   2     6350.31     7879.68    597.03 o 
   1   1   2      139.88      101.87      7.80 o 
   2   1   2     1763.49     1643.69     80.25 o 
   3   1   2    11686.45     9789.53    578.60 o 
   4   1   2     5089.15     4143.24    298.56 o 
   5   1   2      337.14      312.22      9.40 o 
   6   1   2     1126.88      973.23     20.99 o 
   7   1   2     2365.11     2413.42     50.88 o 
   8   1   2       29.00       36.90      4.04 o 
   9   1   2      989.06     1157.84     27.84 o 
  10   1   2       50.09       45.54      4.51 o 
  11   1   2       48.37       62.01      5.57 o 
 -12   2   2      755.43      782.52     23.16 o 
 -11   2   2        1.21        3.72      4.19 o 
 -10   2   2      230.93      249.37     14.30 o 
  -9   2   2      396.92      431.86     14.43 o 
  -8   2   2       51.36       43.34      4.19 o 
  -7   2   2     4468.45     4933.35    113.93 o 
  -6   2   2     2042.18     2032.92     51.41 o 
  -5   2   2     1765.96     1674.41     99.34 o 
  -4   2   2     1778.33     1233.21    108.94 o 
  -3   2   2      179.61      117.28     20.33 o 
  -2   2   2    68721.11    77146.34   8235.01 o 
  -1   2   2     1172.60      975.11     76.31 o 
   0   2   2    38781.29    53225.06   4007.73 o 
   1   2   2     1863.01     1923.55    148.26 o 
   2   2   2       41.25       46.92      6.73 o 
   4   2   2     6588.60     6857.60    604.01 o 
   5   2   2     1350.65     1088.06     23.93 o 
   6   2   2        5.05       14.71      3.11 o 
   7   2   2     1075.41     1095.72     23.92 o 
   8   2   2      173.60      182.55      7.18 o 
   9   2   2       19.94       28.88      5.11 o 
  10   2   2       58.68       83.87      5.94 o 
  11   2   2       13.72       12.86      4.20 o 
 -12   3   2       96.56       91.26      5.93 o 
 -11   3   2      339.78      409.72     14.11 o 
 -10   3   2      100.36      109.85      7.21 o 
  -9   3   2      515.20      531.55     18.49 o 
  -8   3   2       56.46       71.73      8.63 o 
  -7   3   2      372.08      454.11     12.92 o 
  -6   3   2      463.98      458.09     13.65 o 
  -5   3   2     4197.98     4380.44    182.21 o 
  -4   3   2     1764.22     2183.29    168.87 o 
  -3   3   2       34.39       33.48      6.60 o 
  -2   3   2     5588.58     4031.47    435.21 o 
  -1   3   2    20771.27    18625.35   1996.38 o 
   0   3   2        2.27       57.05     15.42 o 
   1   3   2     7756.07     6956.71    532.70 o 
   2   3   2       64.63       19.54      5.06 o 
   4   3   2        9.50        7.62      4.95 o 
   5   3   2      102.11      108.02      6.23 o 
   6   3   2      529.91      498.76     13.69 o 
   7   3   2        9.59       16.08      3.93 o 
   8   3   2      276.02      320.84     11.04 o 
   9   3   2       61.35       79.80      6.22 o 
  10   3   2        1.07        7.71      4.93 o 
  11   3   2      743.24      767.12     25.38 o 
 -12   4   2       65.90       69.39      5.72 o 
 -11   4   2       50.06       66.41      5.87 o 
 -10   4   2      438.41      452.03     15.29 o 
  -9   4   2      369.85      408.62     14.20 o 
  -8   4   2     1137.08     1272.21     37.16 o 
  -7   4   2     1476.53     1547.51     39.63 o 
  -6   4   2      230.28      227.41     10.48 o 
  -5   4   2     4007.90     4403.13    121.91 o 
  -4   4   2     4808.60     4905.55    323.58 o 
  -3   4   2     2761.04     2879.78    315.75 o 
  -1   4   2      183.90       79.51     24.24 o 
   0   4   2     5846.64     3373.80    431.73 o 
   1   4   2      629.31      349.17     35.59 o 
   3   4   2     3734.62     3523.69    119.14 o 
   4   4   2     4842.95     4972.16    130.19 o 
   5   4   2     2928.88     2930.97     76.52 o 
   6   4   2      241.08      238.56     12.66 o 
   7   4   2     2700.09     3075.72     78.45 o 
   8   4   2      865.20      876.97     23.90 o 
   9   4   2      234.80      290.07     11.94 o 
  10   4   2       20.26        8.64      3.80 o 
 -11   5   2      142.61      120.76      7.92 o 
 -10   5   2      336.28      386.99     14.96 o 
  -9   5   2     2591.63     2824.86     77.13 o 
  -8   5   2      606.17      629.53     17.35 o 
  -7   5   2      181.37      198.17      8.61 o 
  -6   5   2      180.23      177.22      6.61 o 
  -5   5   2     1821.61     1776.31     41.38 o 
  -4   5   2      215.02      202.72      6.43 o 
  -3   5   2     1469.51     1426.56     41.12 o 
  -2   5   2       36.07       28.92     11.23 o 
  -1   5   2       86.90      154.02     26.75 o 
   0   5   2      588.38      272.30     39.31 o 
   2   5   2      598.73      554.31     41.26 o 
   3   5   2     5651.84     6069.36    219.82 o 
   4   5   2      313.13      336.03     15.83 o 
   5   5   2      606.10      562.35     18.92 o 
   6   5   2      113.37      134.54      8.30 o 
   7   5   2      118.86      150.87     12.23 o 
   8   5   2        4.72        9.16      4.00 o 
   9   5   2      998.81     1064.64     29.30 o 
  10   5   2       14.23       11.28      3.31 o 
 -11   6   2       60.68       44.92      5.61 o 
 -10   6   2     1301.45     1254.78     45.62 o 
  -9   6   2       16.64       22.68      5.69 o 
  -8   6   2      680.81      710.29     19.11 o 
  -7   6   2      749.80      813.24     19.91 o 
  -6   6   2      826.81      857.75     20.76 o 
  -5   6   2     2678.90     3038.74     76.31 o 
  -4   6   2     6847.09     8598.21    230.60 o 
  -3   6   2      560.45      636.41     19.48 o 
  -2   6   2       53.24       73.14      4.67 o 
  -1   6   2      211.94      199.87     14.96 o 
   0   6   2        4.84        9.56      4.23 o 
   1   6   2       35.03       29.42      4.13 o 
   2   6   2      697.44      657.79     22.02 o 
   3   6   2      689.41      728.01     30.26 o 
   4   6   2     1834.37     2045.30     77.83 o 
   5   6   2     3054.41     3440.42    107.43 o 
   6   6   2     1297.23     1488.19     44.10 o 
   7   6   2      956.07      988.80     25.69 o 
   8   6   2      928.28      996.68     25.95 o 
   9   6   2        6.24        5.59      3.39 o 
 -10   7   2       23.76       29.24      8.41 o 
  -9   7   2      116.18       98.35      7.11 o 
  -8   7   2      650.72      594.21     18.89 o 
  -7   7   2      331.27      273.19     10.21 o 
  -6   7   2     2455.33     2758.58     86.48 o 
  -5   7   2     1990.03     2138.71     59.98 o 
  -4   7   2     2034.21     2461.56     68.25 o 
  -3   7   2       83.80      120.58      6.61 o 
  -2   7   2      563.02      605.71     21.79 o 
  -1   7   2     3106.35     3077.33    108.27 o 
   0   7   2        5.64       26.08     17.24 o 
   1   7   2      423.45      370.21     14.34 o 
   2   7   2      536.06      571.52     20.14 o 
   3   7   2      628.69      718.18     30.76 o 
   4   7   2     2155.79     2511.01     94.34 o 
   5   7   2       37.98       41.02      8.39 o 
   6   7   2      799.98      860.26     30.57 o 
   7   7   2        3.60        7.28      3.96 o 
   8   7   2       20.09       23.47      3.93 o 
   9   7   2       10.90        1.37      3.97 o 
  -9   8   2        5.91        9.00      3.23 o 
  -8   8   2        4.07        6.31      4.69 o 
  -7   8   2        1.24       -0.07      3.06 o 
  -6   8   2      375.18      315.36     12.07 o 
  -5   8   2        0.19       -1.07      3.06 o 
  -4   8   2        4.57        8.90      3.42 o 
  -3   8   2      418.54      446.18     17.35 o 
  -2   8   2     7391.94     8964.58    327.17 o 
  -1   8   2       30.85       51.42     11.19 o 
   0   8   2     5398.70     6014.51    191.39 o 
   1   8   2       63.21       62.59      6.76 o 
   2   8   2      855.51      921.78     32.50 o 
   3   8   2       30.53       45.04      6.91 o 
   4   8   2      470.67      526.67     24.34 o 
   5   8   2       83.20       96.45      9.29 o 
   6   8   2       96.95       87.42      6.65 o 
   7   8   2        4.96        3.75      3.86 o 
   8   8   2        0.45        4.39      4.04 o 
  -8   9   2      208.12      180.53      7.90 o 
  -7   9   2        2.29       12.42      3.02 o 
  -6   9   2      427.41      386.19     15.12 o 
  -5   9   2       40.22       33.17      4.55 o 
  -4   9   2      970.99      949.15     38.40 o 
  -3   9   2       10.42       22.63      4.98 o 
  -2   9   2       84.26       96.44      8.07 o 
  -1   9   2     1036.59     1046.21     37.21 o 
   0   9   2       82.16       81.09      9.94 o 
   1   9   2      453.04      481.23     20.75 o 
   2   9   2      461.47      488.61     30.26 o 
   3   9   2      219.32      192.99     15.79 o 
   4   9   2      494.54      523.73     20.52 o 
   5   9   2        1.04       10.99      4.46 o 
   6   9   2      229.88      223.28      9.43 o 
   7   9   2       52.01       55.35     10.96 o 
  -7  10   2      117.59       93.72      7.57 o 
  -6  10   2       14.50       14.81      3.78 o 
  -5  10   2       69.33       64.11      5.94 o 
  -4  10   2      158.16      172.88     10.39 o 
  -3  10   2      339.61      344.43     16.40 o 
  -2  10   2       13.77       18.06      4.52 o 
  -1  10   2      158.62      174.98      9.88 o 
   0  10   2      460.81      378.15     16.32 o 
   1  10   2       74.92       77.60      6.93 o 
   2  10   2      434.91      409.35     17.52 o 
   3  10   2      144.41      148.64      9.97 o 
   4  10   2      186.17      194.12     11.71 o 
   5  10   2      150.05      141.19      9.34 o 
  -5  11   2      235.86      171.18     10.92 o 
  -4  11   2       27.10       15.78      3.67 o 
  -3  11   2      126.63      134.40     10.18 o 
  -2  11   2        2.05        3.20      3.87 o 
  -1  11   2      144.49      128.10      9.47 o 
   0  11   2        1.08        0.82     13.17 o 
   1  11   2      472.93      365.97     17.39 o 
   2  11   2        0.12        4.02      3.71 o 
   3  11   2      473.20      411.40     17.92 o 
 -13   0   3      122.02      109.37     14.66 o 
 -11   0   3      618.50      666.51     29.99 o 
  -9   0   3     1177.62     1189.03     49.45 o 
  -7   0   3     6018.13     6342.94    233.43 o 
  -3   0   3    13942.72    15518.61   1567.85 o 
  -1   0   3     4903.98     4280.15    326.44 o 
   1   0   3       48.20       76.90     10.94 o 
   5   0   3     4247.15     3768.88    117.13 o 
   7   0   3       45.14       44.55      6.08 o 
   9   0   3     2148.61     2603.02     94.49 o 
  11   0   3      400.51      366.10     28.01 o 
 -13   1   3       55.16       38.43      6.84 o 
 -12   1   3        2.96        4.49      4.33 o 
 -11   1   3      491.67      508.86     14.80 o 
 -10   1   3        1.45        7.93      3.67 o 
  -9   1   3      913.30      927.66     22.95 o 
  -8   1   3     3090.46     3156.49     69.30 o 
  -7   1   3     1944.18     1906.26     40.14 o 
  -6   1   3      363.18      228.66     14.27 o 
  -5   1   3     6352.23     6708.35    384.83 o 
  -4   1   3     9684.46     7805.19    940.22 o 
  -3   1   3     3341.30     2964.07    184.08 o 
  -2   1   3    59803.36    66630.34   5010.30 o 
  -1   1   3      279.15      217.63     17.70 o 
   0   1   3     2055.18     1915.00    112.11 o 
   1   1   3     2660.46     2483.26    120.38 o 
   2   1   3     1872.33     1662.26     92.53 o 
   3   1   3     7914.21     5648.78    617.43 o 
   4   1   3     2229.34     1759.53     89.85 o 
   5   1   3     3482.32     3299.78     72.77 o 
   6   1   3     2326.15     2360.82     50.38 o 
   7   1   3      883.06      883.68     20.29 o 
   8   1   3      790.63      827.00     19.42 o 
   9   1   3      147.71      157.80      7.59 o 
  10   1   3      802.24      890.78     21.66 o 
  11   1   3        0.30       -4.85      4.85 o 
 -12   2   3       77.87       70.71      5.67 o 
 -11   2   3     1064.52     1137.26     28.07 o 
 -10   2   3       34.38       43.44      4.75 o 
  -9   2   3      417.20      487.45     12.95 o 
  -8   2   3      462.82      447.60     12.55 o 
  -7   2   3     2530.14     2724.11     59.06 o 
  -6   2   3      573.78      499.18     18.40 o 
  -5   2   3      850.00      790.05     49.00 o 
  -4   2   3     6746.20     6982.55    384.50 o 
  -3   2   3     1337.07     1181.99    113.77 o 
  -2   2   3    12083.96    13463.75   1017.90 o 
  -1   2   3      319.70      251.81     22.28 o 
   0   2   3       90.70      105.63     14.76 o 
   1   2   3    23283.61    26670.10   1645.58 o 
   2   2   3     2114.90     1880.22    102.50 o 
   3   2   3     5659.42     4137.63    454.67 o 
   4   2   3     1717.32     1689.85     64.01 o 
   5   2   3     4682.56     4572.88     99.32 o 
   6   2   3     1133.30     1173.59     26.65 o 
   7   2   3      307.32      370.15     10.88 o 
   8   2   3      255.02      266.75      9.16 o 
   9   2   3      137.86      152.72      7.44 o 
  10   2   3        0.24        7.81      3.68 o 
 -12   3   3      627.21      560.00     24.77 o 
 -11   3   3       57.64       62.30      5.69 o 
 -10   3   3     2665.65     3001.47     68.09 o 
  -9   3   3      471.16      529.58     15.24 o 
  -8   3   3       14.65       19.86      3.47 o 
  -7   3   3      403.14      421.69     11.25 o 
  -6   3   3      655.37      644.67     15.64 o 
  -5   3   3        6.93       16.47      4.02 o 
  -3   3   3     1321.26     1299.12    145.02 o 
  -2   3   3        7.94       16.30     10.23 o 
  -1   3   3      599.15      422.03     30.96 o 
   0   3   3    31434.00    36864.32   2775.90 o 
   1   3   3      408.03      351.11     26.79 o 
   2   3   3    13595.74    14382.46   1554.76 o 
   3   3   3     1392.67     1134.41     79.71 o 
   4   3   3      279.49      229.06     10.23 o 
   5   3   3        4.51        6.75      3.63 o 
   6   3   3     7346.51     8366.13    195.00 o 
   7   3   3      149.88      178.41      7.25 o 
   8   3   3      383.19      440.26     14.58 o 
   9   3   3       65.82       82.19      6.39 o 
  10   3   3        4.50        7.95      3.84 o 
 -12   4   3       63.91       63.71      5.33 o 
 -11   4   3      232.01      220.65     10.52 o 
 -10   4   3       38.82       46.13      5.66 o 
  -9   4   3       76.45       89.38      6.96 o 
  -8   4   3     1314.72     1482.16     38.04 o 
  -7   4   3     1607.41     1774.10     38.93 o 
  -6   4   3     3652.91     4251.45     84.96 o 
  -5   4   3      614.95      673.19     16.99 o 
  -4   4   3     2619.10     2687.25     81.82 o 
  -3   4   3     1981.02     1679.07     99.00 o 
  -2   4   3     3412.11     3849.40    420.11 o 
  -1   4   3        0.14       -2.11      5.43 o 
   0   4   3      523.37      515.20     66.99 o 
   1   4   3     5697.27     5504.25    606.24 o 
   2   4   3     5762.62     6515.07    415.31 o 
   3   4   3      375.45      370.06     23.97 o 
   4   4   3     2870.08     2739.20     86.02 o 
   5   4   3     2133.30     2138.87     64.26 o 
   6   4   3      685.73      689.49     19.75 o 
   7   4   3       11.71       21.68      4.69 o 
   8   4   3       36.68       53.59      6.40 o 
   9   4   3      321.72      350.06     13.03 o 
  10   4   3       26.87       34.61      3.97 o 
 -12   5   3        0.41       -2.24      6.17 o 
 -11   5   3        3.97        7.36      4.48 o 
 -10   5   3      296.98      273.14     12.09 o 
  -9   5   3      262.07      279.61     12.26 o 
  -8   5   3     3363.42     3484.50     85.05 o 
  -7   5   3      368.52      387.93     11.71 o 
  -6   5   3      370.76      406.37     10.58 o 
  -5   5   3      346.91      388.23      9.98 o 
  -4   5   3     2242.42     2343.60     48.45 o 
  -3   5   3       10.82       24.71      9.15 o 
  -2   5   3    13944.15    19202.38    584.04 o 
  -1   5   3        0.21       17.91      7.26 o 
   0   5   3     1399.70     1523.82     74.95 o 
   1   5   3       11.33       25.57      4.61 o 
   2   5   3        1.48        1.29      3.43 o 
   3   5   3      865.57      791.40     39.16 o 
   4   5   3     1136.71     1099.62     47.83 o 
   5   5   3      254.49      286.51     12.48 o 
   6   5   3     1499.44     1600.96     42.90 o 
   7   5   3        0.89        7.83      4.17 o 
   8   5   3     1061.88     1235.02     31.63 o 
   9   5   3       87.66       98.29      6.34 o 
 -11   6   3        3.61        3.36      4.45 o 
 -10   6   3       22.22       14.99      4.57 o 
  -9   6   3        4.02        6.98      4.27 o 
  -8   6   3        6.66       19.73      6.72 o 
  -7   6   3      775.88      794.20     19.37 o 
  -6   6   3      472.30      534.54     13.92 o 
  -5   6   3      250.07      249.36      8.02 o 
  -4   6   3     2380.03     2585.93     65.03 o 
  -3   6   3     7502.64     9269.34    247.53 o 
  -2   6   3      461.82      450.52     14.40 o 
  -1   6   3      858.81      940.69     32.00 o 
   0   6   3      471.89      530.11     19.03 o 
   1   6   3      597.35      572.22     22.82 o 
   2   6   3      608.71      680.27     30.87 o 
   3   6   3       50.58       66.61      7.72 o 
   4   6   3      461.47      501.63     23.86 o 
   5   6   3      881.36      972.63     34.19 o 
   6   6   3      325.00      333.27     14.24 o 
   7   6   3       75.44      100.48      6.25 o 
   8   6   3        0.65        3.33      3.43 o 
   9   6   3      776.55      843.24     24.77 o 
 -10   7   3      442.73      434.07     18.12 o 
  -9   7   3      299.96      252.54     14.22 o 
  -8   7   3       62.92       32.78      4.52 o 
  -7   7   3      787.64      742.39     21.01 o 
  -6   7   3       41.80       59.54      4.72 o 
  -5   7   3     1453.02     1615.20     46.07 o 
  -4   7   3      181.26      162.94      7.83 o 
  -3   7   3      630.55      697.16     21.25 o 
  -2   7   3      458.06      536.03     19.26 o 
  -1   7   3      292.59      290.75     16.44 o 
   0   7   3     2427.01     2499.82     74.21 o 
   1   7   3      615.93      634.76     25.40 o 
   2   7   3     2151.43     2230.91     77.76 o 
   3   7   3      432.43      523.77     24.39 o 
   4   7   3      194.89      274.56     16.46 o 
   5   7   3      163.97      187.08     11.15 o 
   6   7   3     1591.79     1728.72     44.85 o 
   7   7   3      234.27      257.27      8.88 o 
   8   7   3        0.30        4.52      3.23 o 
  -9   8   3       84.83      109.74      6.10 o 
  -8   8   3        1.96        4.72      3.28 o 
  -7   8   3       98.92      100.83      5.95 o 
  -6   8   3       55.78       43.90      4.38 o 
  -5   8   3      432.41      533.63     17.37 o 
  -4   8   3       18.73       44.90      9.60 o 
  -3   8   3       79.48       87.12      7.57 o 
  -2   8   3      386.50      394.13     18.70 o 
  -1   8   3      432.75      407.85     17.22 o 
   0   8   3      404.53      416.00     18.78 o 
   1   8   3     2932.52     3129.31    106.57 o 
   2   8   3        0.56        6.31      5.00 o 
   3   8   3      937.56      971.00     51.64 o 
   4   8   3        1.43        4.84      6.66 o 
   5   8   3      300.34      324.72     17.84 o 
   6   8   3      293.23      348.15     16.14 o 
   7   8   3      111.26       95.85      7.50 o 
  -8   9   3       74.93       48.80      6.62 o 
  -7   9   3      476.24      462.94     14.67 o 
  -6   9   3      104.95      127.00      6.42 o 
  -5   9   3      528.60      511.15     22.44 o 
  -4   9   3       96.35       75.68      6.92 o 
  -3   9   3      132.81      136.30     13.00 o 
  -2   9   3      251.82      259.59     14.06 o 
  -1   9   3      136.21      124.18      8.28 o 
   0   9   3      735.31      811.73     31.11 o 
   1   9   3      336.40      325.70     16.03 o 
   2   9   3      367.29      410.63     22.86 o 
   3   9   3     1095.84     1157.35     60.01 o 
   4   9   3       18.98       23.84      7.11 o 
   5   9   3      355.78      376.93     18.83 o 
   6   9   3      356.06      338.81     17.88 o 
  -7  10   3      338.53      294.83     15.91 o 
  -6  10   3      229.73      204.45     10.45 o 
  -5  10   3        0.06        2.65      3.32 o 
  -4  10   3       97.02       83.70      6.92 o 
  -3  10   3      327.68      321.09     15.45 o 
  -2  10   3       19.49       18.84      4.72 o 
  -1  10   3      215.79      231.98     14.35 o 
   0  10   3       77.11       78.76      7.06 o 
   1  10   3        7.39       11.89      5.08 o 
   2  10   3      192.85      210.68     11.60 o 
   3  10   3        9.27       10.59      4.65 o 
   4  10   3      276.28      296.39     15.10 o 
   5  10   3      138.65      149.62      9.28 o 
  -5  11   3      200.45      184.30     15.85 o 
  -4  11   3      563.17      422.71     18.00 o 
  -3  11   3      416.67      335.45     15.08 o 
  -2  11   3     1701.12     1595.47     77.69 o 
  -1  11   3        0.88       -2.89      8.13 o 
   0  11   3      135.67      112.98     16.21 o 
   1  11   3        6.45        1.17      3.92 o 
   2  11   3       20.27        6.92      9.26 o 
 -12   0   4        6.63       16.96     13.46 o 
 -10   0   4       48.46       63.80      7.48 o 
  -8   0   4       61.54       88.15      7.28 o 
  -6   0   4     2431.78     2346.72    102.78 o 
  -4   0   4      760.15      750.58     82.12 o 
  -2   0   4    15965.93    15469.37   1169.34 o 
   0   0   4    29790.23    27117.02   2054.00 o 
   2   0   4     2581.40     2236.55    175.67 o 
   4   0   4     2260.76     1915.96     61.68 o 
   6   0   4      131.72      112.69     10.17 o 
   8   0   4      418.61      440.19     18.46 o 
  10   0   4      513.02      476.20     20.24 o 
 -13   1   4      489.77      433.48     22.19 o 
 -12   1   4       12.59       11.79      4.37 o 
 -11   1   4       17.72       19.53      5.27 o 
 -10   1   4       32.65       29.07      4.42 o 
  -9   1   4      727.27      704.69     16.19 o 
  -8   1   4     1765.82     1886.62     40.22 o 
  -7   1   4      588.70      644.58     15.10 o 
  -6   1   4     6389.04     7613.45    204.62 o 
  -5   1   4     5483.49     2925.74    180.10 o 
  -4   1   4     1600.51      900.54     70.44 o 
  -3   1   4     1114.41     1041.77     65.01 o 
  -2   1   4       31.76       55.54      4.76 o 
  -1   1   4     7221.03     6888.14    369.77 o 
   0   1   4      128.75      130.77     11.25 o 
   1   1   4      915.92      781.80     46.26 o 
   2   1   4      881.29      680.09     41.76 o 
   4   1   4     1631.37     1212.73     31.24 o 
   5   1   4      220.04      257.47     10.37 o 
   6   1   4     1090.77     1076.39     25.41 o 
   7   1   4     1253.24     1328.56     29.11 o 
   8   1   4       55.74       63.12      5.02 o 
   9   1   4        5.50        6.89      3.41 o 
  10   1   4        9.27        3.34      3.20 o 
 -13   2   4       87.19       74.01     12.66 o 
 -12   2   4      536.57      482.61     15.18 o 
 -11   2   4       53.04       54.14      5.51 o 
 -10   2   4     2189.56     2297.00     49.85 o 
  -9   2   4      539.24      567.19     14.83 o 
  -8   2   4     1737.26     1808.37     39.48 o 
  -7   2   4     1023.35      991.65     25.64 o 
  -6   2   4     4864.40     6016.94    140.35 o 
  -5   2   4     1938.32     2067.77     82.00 o 
  -4   2   4     5060.84     5371.55    253.05 o 
  -3   2   4      374.69      246.60     19.58 o 
  -2   2   4        3.00       33.71     31.25 o 
  -1   2   4       18.92       24.80      6.90 o 
   0   2   4       61.59       63.73      8.56 o 
   1   2   4      648.02      509.56     36.41 o 
   3   2   4     1575.44     1425.31     71.82 o 
   4   2   4     1665.11     1410.89     43.97 o 
   5   2   4      529.20      504.95     14.49 o 
   6   2   4      934.14      842.96     20.75 o 
   7   2   4      227.03      248.55      8.97 o 
   8   2   4     2403.37     2690.97     59.31 o 
   9   2   4        1.40        4.71      3.61 o 
  10   2   4        0.11        0.01      3.43 o 
 -12   3   4      151.79      161.74      9.58 o 
 -11   3   4      741.78      688.85     18.44 o 
 -10   3   4      123.47      141.39      7.04 o 
  -9   3   4     1164.84     1158.81     26.80 o 
  -8   3   4      101.60      129.33      6.46 o 
  -7   3   4       28.96       31.98      3.40 o 
  -6   3   4      752.17      832.80     21.63 o 
  -5   3   4     2417.31     2695.33     84.54 o 
  -4   3   4       94.41       83.51      7.72 o 
  -3   3   4     1901.72     1855.81    205.03 o 
  -2   3   4       61.49       50.59     10.97 o 
  -1   3   4       74.56       80.64     10.39 o 
   0   3   4      830.54      701.14     48.46 o 
   1   3   4     3505.79     2671.37    207.99 o 
   2   3   4      103.29      107.63     15.21 o 
   3   3   4     7564.78     7517.75    241.27 o 
   4   3   4      190.94      154.59      8.83 o 
   5   3   4      106.49      108.97      6.16 o 
   6   3   4      104.40      105.56      6.49 o 
   7   3   4     3201.42     3743.76     79.65 o 
   8   3   4       11.94       18.01      4.40 o 
   9   3   4      269.74      309.77     12.19 o 
  10   3   4       51.57       54.13     17.14 o 
 -12   4   4        0.17        2.15      3.55 o 
 -11   4   4        0.07        4.52      4.27 o 
 -10   4   4      179.27      150.53      8.73 o 
  -9   4   4      682.01      768.96     21.75 o 
  -8   4   4       28.37       34.45      4.81 o 
  -7   4   4     4108.31     5086.67    106.64 o 
  -6   4   4     3977.26     4673.66     97.96 o 
  -5   4   4     3623.85     4303.78     87.30 o 
  -4   4   4      528.31      697.24     18.91 o 
  -3   4   4     1598.50     1797.27    103.74 o 
  -2   4   4     5529.13     6408.94    694.72 o 
  -1   4   4       72.97      107.48     21.10 o 
   0   4   4     4409.98     4189.59    457.68 o 
   1   4   4      213.54      264.73     17.02 o 
   2   4   4     1435.64     1377.68     46.05 o 
   3   4   4     2822.18     2740.17     74.37 o 
   4   4   4     1147.02     1094.06     34.84 o 
   5   4   4     5347.80     5701.00    165.26 o 
   6   4   4       15.41       16.58      4.25 o 
   7   4   4      523.32      549.20     17.06 o 
   8   4   4      457.06      478.74     15.11 o 
   9   4   4       10.79       17.40      4.35 o 
 -12   5   4       25.92       13.19      6.31 o 
 -11   5   4      121.82      146.15      7.89 o 
 -10   5   4       58.43       48.35      8.45 o 
  -9   5   4      353.67      383.06     14.58 o 
  -8   5   4      162.13      174.64      8.15 o 
  -7   5   4      740.84      773.07     20.23 o 
  -6   5   4      503.22      564.41     13.59 o 
  -5   5   4     1591.09     1724.90     36.51 o 
  -4   5   4       36.80       27.42      3.08 o 
  -3   5   4     1430.80     1560.67     47.24 o 
  -2   5   4      132.89      155.01      7.36 o 
  -1   5   4    13682.87    19293.97    520.05 o 
   0   5   4       20.94       28.84      2.98 o 
   1   5   4     1306.35     1306.26     62.62 o 
   2   5   4      406.92      473.02     20.26 o 
   3   5   4      458.04      486.78     18.81 o 
   4   5   4      160.23      149.91     10.10 o 
   5   5   4      625.64      735.05     24.49 o 
   6   5   4       18.66       24.56      4.68 o 
   7   5   4       74.73       88.78      6.28 o 
   8   5   4        0.03       -2.27      3.62 o 
   9   5   4       28.96       48.15      4.66 o 
 -11   6   4       13.05       10.50      4.13 o 
 -10   6   4       52.92       46.20      5.08 o 
  -9   6   4      254.17      221.27     10.07 o 
  -8   6   4       51.33       77.97      5.55 o 
  -7   6   4      612.01      607.35     16.48 o 
  -6   6   4      607.46      563.51     14.49 o 
  -5   6   4     2135.96     2397.98     56.82 o 
  -4   6   4     1770.82     2032.08     48.12 o 
  -3   6   4     1091.33     1179.74     30.81 o 
  -2   6   4     6197.88     7828.18    236.88 o 
  -1   6   4       42.20       44.25      4.14 o 
   0   6   4     6864.54     8480.12    305.61 o 
   1   6   4      323.01      320.65     15.52 o 
   2   6   4      249.34      271.96     14.34 o 
   3   6   4      972.25     1056.28     47.92 o 
   4   6   4     1339.07     1491.02     59.67 o 
   5   6   4     1324.55     1478.50     49.47 o 
   6   6   4        7.12       11.45      4.95 o 
   7   6   4      440.42      469.56     15.72 o 
   8   6   4      129.10      111.17      5.85 o 
 -10   7   4      148.54      145.61      9.18 o 
  -9   7   4      371.40      373.21     15.36 o 
  -8   7   4      537.71      489.62     16.06 o 
  -7   7   4       45.17       79.73      6.13 o 
  -6   7   4      618.74      549.90     16.35 o 
  -5   7   4      453.55      499.26     18.63 o 
  -4   7   4      215.38      247.79      9.89 o 
  -3   7   4       57.10       88.90      6.40 o 
  -2   7   4      216.50      270.37     11.69 o 
  -1   7   4      160.54      160.89     10.47 o 
   0   7   4      120.61      134.80      9.33 o 
   1   7   4      803.55      744.40     29.49 o 
   2   7   4     1032.30     1106.25     41.88 o 
   3   7   4     1028.34      981.76     56.67 o 
   4   7   4      212.22      250.71     22.89 o 
   5   7   4       53.49       58.61      8.01 o 
   6   7   4      112.03      124.91      8.37 o 
   7   7   4      546.09      590.61     17.97 o 
   8   7   4      230.90      257.67     25.52 o 
  -9   8   4       69.70       62.38      5.45 o 
  -8   8   4      339.86      357.08     13.49 o 
  -7   8   4       98.90      108.76      6.03 o 
  -6   8   4      865.42      823.05     24.75 o 
  -5   8   4       14.55       24.90      3.68 o 
  -4   8   4      993.30     1165.72     38.35 o 
  -3   8   4       27.47       32.53      4.60 o 
  -2   8   4     1028.64     1201.16     47.81 o 
  -1   8   4      100.60       97.66      7.50 o 
   0   8   4      447.84      451.91     20.08 o 
   1   8   4      141.11      150.29     10.25 o 
   2   8   4     1184.98     1229.08     45.73 o 
   3   8   4       13.28       22.37      7.67 o 
   4   8   4       87.72       88.88     11.77 o 
   5   8   4        3.28        9.00      6.70 o 
   6   8   4      295.82      354.40     14.65 o 
   7   8   4        0.04        0.50      5.05 o 
  -8   9   4      501.61      401.26     16.16 o 
  -7   9   4      220.67      172.65      9.46 o 
  -6   9   4     1316.44     1260.62     40.69 o 
  -5   9   4      638.60      633.90     22.32 o 
  -4   9   4      562.52      574.51     24.87 o 
  -3   9   4      258.23      312.14     15.92 o 
  -2   9   4       36.49       28.74      5.39 o 
  -1   9   4       30.37       56.35     18.90 o 
   0   9   4       27.31       20.83      6.23 o 
   1   9   4       84.21       92.75      9.69 o 
   2   9   4      245.98      245.35     16.77 o 
   3   9   4       39.34       47.67      8.82 o 
   4   9   4      560.33      600.42     34.25 o 
   5   9   4        5.03        2.65      4.18 o 
  -7  10   4      189.85      169.88     16.69 o 
  -6  10   4      262.86      204.58     10.20 o 
  -5  10   4      274.60      248.50     12.31 o 
  -4  10   4        0.98        0.08      3.41 o 
  -3  10   4       43.67       35.53      4.94 o 
  -2  10   4      537.54      463.75     20.80 o 
  -1  10   4       42.84       42.99      8.56 o 
   0  10   4     1113.23     1053.93     37.69 o 
   1  10   4       45.05       31.53      8.29 o 
   2  10   4        0.09       -2.50      4.10 o 
   3  10   4      283.92      319.96     16.19 o 
   4  10   4       89.36       72.49      5.80 o 
  -4  11   4      153.73      113.19     18.50 o 
  -3  11   4      489.46      381.50     21.42 o 
  -2  11   4       34.28       37.62      6.03 o 
  -1  11   4     1001.00      842.10     62.88 o 
   0  11   4        6.09        6.44      5.58 o 
   1  11   4      329.92      289.51     19.53 o 
 -13   0   5       27.73       20.23     13.05 o 
 -11   0   5     1465.61     1639.48     53.28 o 
  -9   0   5       24.03       16.78      5.69 o 
  -7   0   5     3336.10     3650.41    114.73 o 
  -5   0   5        2.74        1.09      2.29 o 
  -3   0   5      414.37      270.44     35.96 o 
  -1   0   5    10697.72     8935.15    680.67 o 
   1   0   5    18840.29    15091.57   1149.73 o 
   3   0   5      130.00      116.28     16.84 o 
   5   0   5     2190.16     2199.80     71.74 o 
   7   0   5      259.00      361.26     16.36 o 
   9   0   5        9.43       14.22      4.71 o 
 -13   1   5       53.47       30.54      4.90 o 
 -12   1   5     1642.20     1646.90     42.18 o 
 -11   1   5      423.11      422.88     12.99 o 
 -10   1   5      165.34      182.68      8.06 o 
  -9   1   5      940.77     1019.06     23.07 o 
  -8   1   5      293.65      287.70      8.32 o 
  -7   1   5      982.21     1035.85     21.61 o 
  -6   1   5      601.42      545.90     13.88 o 
  -5   1   5     2124.24     2291.58     77.66 o 
  -4   1   5     3689.28     2254.79    224.57 o 
  -3   1   5     3812.00     3429.96    263.68 o 
  -2   1   5     1146.76     1200.95     81.73 o 
  -1   1   5       71.55       83.46     10.56 o 
   0   1   5    10972.97     9936.21    535.24 o 
   1   1   5     2072.99     1686.84     95.68 o 
   2   1   5     2504.25     1872.04    286.95 o 
   3   1   5     1973.02     1428.73     33.99 o 
   4   1   5     4805.07     4391.69    104.89 o 
   5   1   5     1193.34     1074.32     27.11 o 
   6   1   5     1778.58     1845.35     41.30 o 
   7   1   5      425.58      420.16     12.55 o 
   8   1   5       33.18       47.57      4.66 o 
   9   1   5       62.06       62.35      4.72 o 
 -13   2   5       97.02       88.64      9.01 o 
 -12   2   5        0.80        1.33      3.97 o 
 -11   2   5       82.64       89.81      6.39 o 
 -10   2   5      233.18      250.24      9.86 o 
  -9   2   5     1457.29     1685.39     40.26 o 
  -8   2   5      823.70      869.79     20.81 o 
  -7   2   5     4036.68     4532.97     95.78 o 
  -6   2   5     1108.31     1083.58     24.06 o 
  -5   2   5      694.27      781.81     22.12 o 
  -4   2   5      182.03      149.12     11.49 o 
  -3   2   5     5800.94     4926.15    307.97 o 
  -2   2   5       50.49       13.84      4.42 o 
  -1   2   5      187.95      115.58     10.73 o 
   0   2   5     1212.24     1131.84     75.16 o 
   2   2   5     3008.85     2760.21    107.98 o 
   3   2   5     1391.21      981.99     27.49 o 
   4   2   5      324.62      292.02     12.48 o 
   5   2   5     2059.49     1933.36     48.93 o 
   6   2   5       13.54       22.07      4.71 o 
   7   2   5      196.06      193.24      8.51 o 
   8   2   5       15.63       20.66      4.11 o 
   9   2   5     1281.77     1376.35     33.78 o 
 -12   3   5       56.40       62.03      5.71 o 
 -11   3   5       14.87       21.29      4.66 o 
 -10   3   5      985.42      989.27     27.72 o 
  -9   3   5       53.06       83.43      5.56 o 
  -8   3   5     2274.69     2552.66     58.80 o 
  -7   3   5      153.43      174.01      6.56 o 
  -6   3   5       11.97       14.25      3.07 o 
  -5   3   5      692.22      770.33     17.46 o 
  -4   3   5    33596.17    56952.54   1519.40 o 
  -3   3   5      740.73      798.53     53.33 o 
  -2   3   5    14075.09    12484.31   1341.77 o 
  -1   3   5       33.37       41.50     17.55 o 
   0   3   5       44.21       39.96     17.56 o 
   1   3   5      989.09      916.03    134.65 o 
   2   3   5       59.98       81.69     10.49 o 
   3   3   5      109.01      109.34      9.20 o 
   4   3   5     2301.49     2134.77     65.37 o 
   5   3   5      118.43      113.36      6.66 o 
   6   3   5        0.47       10.19      4.42 o 
   7   3   5      134.44      136.12      7.03 o 
   8   3   5     1066.67     1227.98     31.54 o 
   9   3   5        3.65        8.44      3.82 o 
 -12   4   5        5.75        9.45      3.78 o 
 -11   4   5      281.97      323.18     14.57 o 
 -10   4   5      172.52      145.01      8.43 o 
  -9   4   5      373.10      328.13     12.21 o 
  -8   4   5      483.36      472.17     12.87 o 
  -7   4   5      329.09      335.67     10.59 o 
  -6   4   5     4403.09     5540.05    124.80 o 
  -5   4   5     1242.00     1335.55     27.42 o 
  -4   4   5     8358.12    10971.73    220.26 o 
  -3   4   5     2774.44     3069.95     76.35 o 
  -2   4   5       22.24       25.28      6.97 o 
  -1   4   5      528.72      594.42     18.76 o 
   0   4   5     1111.94     1322.70     56.70 o 
   1   4   5     4766.64     4966.84    261.20 o 
   2   4   5     1545.27     1658.93     53.64 o 
   3   4   5       11.00       21.57      5.11 o 
   4   4   5     2036.65     2081.80     75.65 o 
   5   4   5      132.34      156.70     11.07 o 
   6   4   5      267.23      279.07     10.75 o 
   7   4   5       41.29       45.69      5.38 o 
   8   4   5       29.53       32.42      4.44 o 
   9   4   5      393.68      401.18     25.05 o 
 -12   5   5      728.89      563.78     22.29 o 
 -11   5   5      109.67       81.15      5.80 o 
 -10   5   5      721.67      785.69     24.19 o 
  -9   5   5       81.14       50.16      4.99 o 
  -8   5   5       21.87       21.87      3.82 o 
  -7   5   5      286.26      298.30     10.08 o 
  -6   5   5      263.79      330.22      9.13 o 
  -5   5   5       99.46      108.76      4.66 o 
  -4   5   5      917.84      957.10     21.27 o 
  -3   5   5       71.65       88.02      4.61 o 
  -2   5   5     1295.17     1494.34     47.36 o 
  -1   5   5      201.49      207.53      8.79 o 
   0   5   5     6038.16     6849.87    356.39 o 
   1   5   5      139.93      182.25     11.28 o 
   2   5   5     2766.51     2952.95     91.73 o 
   3   5   5        2.48        4.62      5.36 o 
   4   5   5     2023.56     2161.76    148.93 o 
   5   5   5      321.99      378.65     14.45 o 
   6   5   5      885.49      969.96     26.11 o 
   7   5   5       77.94       96.61      6.58 o 
   8   5   5        9.50       11.75      3.56 o 
 -11   6   5      384.64      322.21     18.01 o 
 -10   6   5        8.21        8.57      3.67 o 
  -9   6   5       36.04       30.90      4.38 o 
  -8   6   5      336.46      402.43     13.13 o 
  -7   6   5     1037.18     1096.81     28.90 o 
  -6   6   5     1049.86     1191.14     28.02 o 
  -5   6   5      260.34      325.22      9.71 o 
  -4   6   5     2031.59     2236.38     52.89 o 
  -3   6   5      169.82      189.97      7.24 o 
  -2   6   5      695.21      747.85     25.75 o 
  -1   6   5     2075.19     2460.88     76.37 o 
   0   6   5       50.80       61.56      5.45 o 
   1   6   5     4566.99     5196.74    175.34 o 
   2   6   5      696.97      723.49     29.87 o 
   3   6   5       72.05       78.85     11.43 o 
   4   6   5      230.46      228.09     20.00 o 
   5   6   5       60.71       73.41      7.79 o 
   6   6   5       28.91       40.00      5.60 o 
   7   6   5      142.81      165.56      8.80 o 
   8   6   5       24.69       28.53      5.12 o 
 -10   7   5      132.45       84.68      7.80 o 
  -9   7   5      355.10      342.80     16.85 o 
  -8   7   5     1155.79     1122.28     29.86 o 
  -7   7   5      820.77      790.30     22.02 o 
  -6   7   5      219.51      271.07      9.60 o 
  -5   7   5       40.92       33.08      3.64 o 
  -4   7   5     2581.80     3110.51     96.57 o 
  -3   7   5      483.74      496.88     18.61 o 
  -2   7   5      798.51      937.28     31.72 o 
  -1   7   5      151.87      174.45     10.87 o 
   0   7   5        7.25        2.05      4.67 o 
   1   7   5     1056.62     1099.42     41.62 o 
   2   7   5       21.12       44.75      8.46 o 
   3   7   5     1118.72     1256.78     66.55 o 
   4   7   5     1397.69     1597.92     81.85 o 
   5   7   5      173.21      218.28     12.28 o 
   6   7   5      147.81      140.65      8.03 o 
   7   7   5       60.39       58.21      5.59 o 
  -9   8   5      432.04      317.60     17.00 o 
  -8   8   5      329.25      277.49     11.06 o 
  -7   8   5      425.54      424.46     17.95 o 
  -6   8   5       25.01       16.55      3.64 o 
  -5   8   5      142.09      112.45      7.29 o 
  -4   8   5        8.72       17.93      3.94 o 
  -3   8   5     1309.76     1524.40     49.24 o 
  -2   8   5      111.64      117.79      9.26 o 
  -1   8   5      111.79      149.97     10.78 o 
   0   8   5        6.45        7.88      5.70 o 
   1   8   5        8.57        7.05      5.75 o 
   2   8   5      130.23      140.45     12.12 o 
   3   8   5      699.21      754.09     43.08 o 
   4   8   5       86.75      107.84      9.33 o 
   5   8   5      246.31      257.19     12.64 o 
   6   8   5       17.32       10.57      4.16 o 
  -8   9   5       17.60        4.61      3.66 o 
  -7   9   5      211.62      217.67     10.74 o 
  -6   9   5       84.94       52.58      7.51 o 
  -5   9   5     1032.44     1087.08     35.79 o 
  -4   9   5     1473.91     1526.74     49.25 o 
  -3   9   5      441.79      481.42     21.78 o 
  -2   9   5       93.87      121.63      9.54 o 
  -1   9   5        0.16       11.83      6.64 o 
   0   9   5       52.61       47.64      7.64 o 
   1   9   5       27.03       28.48      6.05 o 
   2   9   5       23.36       20.97      6.84 o 
   3   9   5      181.83      182.42     16.18 o 
   4   9   5      121.45      118.70      9.70 o 
   5   9   5      385.34      371.69     32.00 o 
  -6  10   5      465.94      391.61     28.21 o 
  -5  10   5        7.01        1.63      3.78 o 
  -4  10   5      159.34      166.36     10.05 o 
  -3  10   5       17.64       23.79      4.66 o 
  -2  10   5       32.45       33.78      6.47 o 
  -1  10   5      321.19      271.66     18.07 o 
   0  10   5      170.45      159.03     11.08 o 
   1  10   5      800.35      692.68     40.08 o 
   2  10   5      135.26      121.12      9.73 o 
   3  10   5        8.44       13.96      5.46 o 
  -3  11   5      143.05      123.17      9.36 o 
  -2  11   5      385.29      303.61     18.00 o 
  -1  11   5       56.98       56.49      9.84 o 
 -12   0   6      462.54      415.70     19.95 o 
 -10   0   6     2612.49     2809.45     78.57 o 
  -8   0   6      144.26      191.20      9.59 o 
  -6   0   6     3854.25     4547.39    124.00 o 
  -4   0   6     3947.56     4009.13    223.05 o 
  -2   0   6      833.16      563.16     71.27 o 
   0   0   6     3563.37     2327.65    262.25 o 
   2   0   6     7999.31     5728.11    184.21 o 
   4   0   6      653.62      589.98     24.70 o 
   6   0   6     2580.50     2739.38     79.90 o 
   8   0   6      832.05      959.40     30.43 o 
 -13   1   6       85.31       51.07      7.26 o 
 -12   1   6      280.07      321.74     11.99 o 
 -11   1   6      339.47      327.22     11.68 o 
 -10   1   6       77.83       64.09      4.88 o 
  -9   1   6      980.77     1020.67     23.41 o 
  -8   1   6     1435.21     1626.71     34.77 o 
  -7   1   6      390.03      470.35     11.37 o 
  -6   1   6     3288.81     3831.57     67.96 o 
  -5   1   6     2491.00     2566.22     65.61 o 
  -4   1   6     2834.00     3187.72    112.35 o 
  -2   1   6      753.12      527.37     47.77 o 
  -1   1   6     1457.27      985.78     82.94 o 
   0   1   6       13.34       13.78      6.92 o 
   1   1   6      705.18      425.14     24.24 o 
   2   1   6      598.99      371.84     14.13 o 
   3   1   6     5714.76     4611.70    103.25 o 
   4   1   6     1769.24     1533.66     36.85 o 
   5   1   6      409.47      383.54     13.55 o 
   6   1   6      578.91      552.05     16.88 o 
   7   1   6     1045.71     1147.83     25.85 o 
   8   1   6        1.39        1.76      3.54 o 
   9   1   6        0.26        4.06      4.52 o 
 -13   2   6        4.23       15.62      6.13 o 
 -12   2   6      109.30      116.45      7.67 o 
 -11   2   6       15.13       27.16      4.02 o 
 -10   2   6       16.82       14.25      4.03 o 
  -9   2   6      472.76      519.95     14.35 o 
  -8   2   6      459.54      541.10     15.51 o 
  -7   2   6     2862.69     3377.14     77.81 o 
  -6   2   6      952.65     1008.73     23.45 o 
  -5   2   6      898.93      917.85     20.47 o 
  -4   2   6       37.57       24.59      4.46 o 
  -3   2   6       77.88       59.51      5.56 o 
  -2   2   6    21167.42    35441.35   2159.02 o 
  -1   2   6        4.47       16.76      5.18 o 
   0   2   6     3312.56     3151.04    294.00 o 
   1   2   6     1358.50      736.42     40.84 o 
   2   2   6     1572.00     1224.89     54.22 o 
   3   2   6     2379.35     1940.39     82.59 o 
   4   2   6     1183.02     1173.16     34.89 o 
   5   2   6      826.26      799.39     23.81 o 
   6   2   6      473.66      467.07     15.41 o 
   7   2   6       33.13       41.02      4.90 o 
   8   2   6       72.38       83.26      5.08 o 
 -12   3   6        6.59        2.97      3.82 o 
 -11   3   6      156.26      177.65      8.34 o 
 -10   3   6       19.51       31.60      5.07 o 
  -9   3   6       17.74       24.60      6.19 o 
  -8   3   6      375.70      385.20     11.46 o 
  -7   3   6      933.75     1091.86     25.51 o 
  -6   3   6      100.96      126.62      6.55 o 
  -5   3   6      611.96      581.07     14.79 o 
  -4   3   6       33.77       51.03      3.18 o 
  -3   3   6     4579.87     5748.87    133.01 o 
  -2   3   6      115.85       89.07      5.45 o 
  -1   3   6    11571.39    16474.77    410.23 o 
   0   3   6       65.76       42.62      5.43 o 
   1   3   6     1239.17     1095.15     44.15 o 
   2   3   6       45.81       52.43      6.11 o 
   3   3   6     1869.08     1837.17     76.50 o 
   4   3   6       23.23       20.37      5.36 o 
   5   3   6       80.11       56.30      5.58 o 
   6   3   6       11.11       17.01      4.77 o 
   7   3   6      312.96      316.74     10.66 o 
   8   3   6       17.57       24.23      4.00 o 
 -12   4   6       68.84       43.61      4.55 o 
 -11   4   6      289.25      267.14     12.71 o 
 -10   4   6      698.82      724.46     23.54 o 
  -9   4   6      700.23      705.56     23.02 o 
  -8   4   6        0.41        9.15      3.61 o 
  -7   4   6     1883.63     2101.77     49.35 o 
  -6   4   6      348.02      325.29     10.56 o 
  -5   4   6     2261.82     2494.90     49.21 o 
  -4   4   6       93.45      138.69     10.70 o 
  -3   4   6      239.29      240.66      8.79 o 
  -2   4   6     3772.30     4832.58    122.17 o 
  -1   4   6       12.66       14.84      3.56 o 
   0   4   6       22.74       21.08      4.12 o 
   1   4   6     1160.80     1178.54     39.93 o 
   2   4   6     2895.25     2879.91     82.07 o 
   3   4   6     1385.92     1356.11     51.49 o 
   4   4   6      807.90      839.64     29.96 o 
   5   4   6      373.52      415.41     14.54 o 
   6   4   6     1127.84     1264.48     31.25 o 
   7   4   6      314.57      337.14     11.85 o 
   8   4   6       86.99       78.10      5.26 o 
 -12   5   6       22.80       20.22      6.01 o 
 -11   5   6      305.35      255.79     13.06 o 
 -10   5   6      143.72      125.94      7.50 o 
  -9   5   6      722.36      777.63     20.61 o 
  -8   5   6      184.44      157.85      8.47 o 
  -7   5   6       53.69       49.29      5.10 o 
  -6   5   6       13.86       13.32      2.97 o 
  -5   5   6     1874.96     2090.23     44.49 o 
  -4   5   6      548.47      628.16     17.07 o 
  -3   5   6       81.08      120.70      7.14 o 
  -2   5   6        2.32       16.11      5.25 o 
  -1   5   6      100.84      121.31      7.97 o 
   0   5   6      650.18      652.33     34.85 o 
   1   5   6     2406.23     2455.67    103.67 o 
   2   5   6      115.37      123.82      9.88 o 
   3   5   6      911.90      848.20     29.31 o 
   4   5   6       40.95       68.70     10.05 o 
   5   5   6      832.61      952.09     28.03 o 
   6   5   6      128.66      154.45      8.66 o 
   7   5   6      771.67      878.00     25.05 o 
 -11   6   6        6.68        7.36      4.71 o 
 -10   6   6      736.59      585.29     21.93 o 
  -9   6   6      292.89      266.44     10.88 o 
  -8   6   6        8.70        4.78      3.58 o 
  -7   6   6      819.08      945.91     24.14 o 
  -6   6   6      465.54      453.50     12.37 o 
  -5   6   6      613.02      687.46     20.10 o 
  -4   6   6      899.07     1072.28     27.61 o 
  -3   6   6        5.02        3.69      2.87 o 
  -2   6   6        2.24        9.27      4.18 o 
  -1   6   6       12.19       13.94      6.94 o 
   0   6   6      198.06      203.83     13.01 o 
   1   6   6        3.58       11.11      6.19 o 
   2   6   6     1727.38     1968.84     70.91 o 
   3   6   6      543.30      622.18     30.93 o 
   4   6   6      594.68      699.41     33.55 o 
   5   6   6      484.39      516.30     18.92 o 
   6   6   6      973.81     1159.83     35.23 o 
   7   6   6        0.20        5.08      3.94 o 
 -10   7   6       39.64       26.30      5.24 o 
  -9   7   6       24.75       18.76      3.49 o 
  -8   7   6      731.54      667.83     20.72 o 
  -7   7   6      349.38      287.91     11.33 o 
  -6   7   6      568.67      576.36     17.45 o 
  -5   7   6      873.88      909.65     27.67 o 
  -4   7   6       11.84       10.96      3.55 o 
  -3   7   6      251.98      275.96     12.71 o 
  -2   7   6       60.99       89.56      7.13 o 
  -1   7   6     1676.87     1908.26     74.08 o 
   0   7   6      195.95      220.12     18.89 o 
   1   7   6       57.86       55.93      8.06 o 
   2   7   6      195.11      219.33     27.35 o 
   3   7   6      301.30      363.05     27.43 o 
   4   7   6      421.97      499.19     20.94 o 
   5   7   6       25.19       28.12      4.77 o 
   6   7   6       62.74       65.05      7.14 o 
  -9   8   6        1.81        6.86      4.43 o 
  -8   8   6       88.61       57.71      5.30 o 
  -7   8   6        3.70        0.73      3.65 o 
  -6   8   6       94.88       86.95      6.08 o 
  -5   8   6        2.19       -3.31      3.31 o 
  -4   8   6      306.46      314.07     13.59 o 
  -3   8   6      404.95      485.44     18.90 o 
  -2   8   6     4189.04     5009.03    185.73 o 
  -1   8   6       24.10       27.53      6.14 o 
   0   8   6      941.43     1016.96     45.27 o 
   1   8   6       66.86       61.94      7.92 o 
   2   8   6      178.12      181.48     17.60 o 
   3   8   6       17.27       15.42      6.41 o 
   4   8   6      265.08      275.07     13.18 o 
   5   8   6        1.02        6.84      4.34 o 
  -8   9   6      144.26      111.43      8.24 o 
  -7   9   6       17.57       29.79      4.28 o 
  -6   9   6      345.56      297.18     11.90 o 
  -5   9   6       97.99       68.89      5.52 o 
  -4   9   6      539.03      621.68     22.24 o 
  -3   9   6      482.40      406.35     19.32 o 
  -2   9   6      124.54      125.22      9.52 o 
  -1   9   6      540.35      593.55     36.81 o 
   0   9   6        9.78       11.37      6.10 o 
   1   9   6        0.19        2.41      5.70 o 
   2   9   6      112.56      111.66     12.90 o 
   3   9   6      519.48      459.48     31.89 o 
   4   9   6       29.63       28.95      6.51 o 
  -6  10   6       45.95       25.34     11.38 o 
  -5  10   6       48.64       36.07      4.56 o 
  -4  10   6      131.71      153.65      9.26 o 
  -3  10   6        2.16        4.11      3.64 o 
  -2  10   6        1.14        3.25      4.91 o 
  -1  10   6      210.82      214.59     15.69 o 
   0  10   6      229.19      170.72     16.28 o 
   1  10   6      228.37      204.92     16.12 o 
 -13   0   7      214.00      186.72     12.60 o 
 -11   0   7       18.38       31.54      6.55 o 
  -9   0   7     3108.46     3677.92    101.91 o 
  -7   0   7     1662.76     1868.07     53.26 o 
  -5   0   7     2989.77     3305.81    142.34 o 
  -3   0   7     4200.05     3894.08    243.61 o 
  -1   0   7       29.07       43.28      7.43 o 
   1   0   7       27.52       23.09      7.80 o 
   3   0   7     1347.14      916.44     41.74 o 
   5   0   7      708.87      673.04     28.13 o 
   7   0   7     1158.54     1170.08     47.83 o 
 -13   1   7        0.56        5.35      4.43 o 
 -12   1   7       27.74       22.86      4.03 o 
 -11   1   7      110.82       90.65      5.66 o 
 -10   1   7      185.64      182.45      7.44 o 
  -9   1   7      113.58      106.62      5.75 o 
  -8   1   7     1607.42     1742.71     37.44 o 
  -7   1   7      556.72      631.78     13.75 o 
  -6   1   7     1029.21     1310.28     24.48 o 
  -5   1   7     2064.47     2489.03     46.04 o 
  -4   1   7     5336.62     6014.73    129.31 o 
  -3   1   7      738.59      737.79     21.52 o 
  -2   1   7      509.42      423.92     14.05 o 
  -1   1   7      160.46      169.28     10.71 o 
   0   1   7     3759.72     2183.62    113.55 o 
   1   1   7      257.44      174.72     12.01 o 
   2   1   7      120.40       82.37      7.69 o 
   3   1   7      664.17      502.18     21.50 o 
   4   1   7     1777.92     1538.69     40.90 o 
   5   1   7      654.11      604.54     19.77 o 
   6   1   7      121.58      132.83      8.15 o 
   7   1   7       51.63       50.61      5.35 o 
   8   1   7      589.76      571.00     19.85 o 
 -13   2   7      210.77      150.89     15.57 o 
 -12   2   7       89.09       55.03      5.69 o 
 -11   2   7      348.16      367.41     13.36 o 
 -10   2   7      214.71      160.62      7.23 o 
  -9   2   7       99.10       91.90      8.99 o 
  -8   2   7      891.56      942.87     21.45 o 
  -7   2   7       71.38       50.62      3.84 o 
  -6   2   7      568.98      631.34     14.88 o 
  -5   2   7      455.56      491.81     12.84 o 
  -4   2   7        5.74        4.03      2.66 o 
  -3   2   7        5.14       27.44      3.37 o 
  -2   2   7      291.93      392.70     12.09 o 
  -1   2   7     4194.78     2844.46    178.53 o 
   0   2   7      471.01      264.76     25.68 o 
   1   2   7     3886.01     2571.66    111.39 o 
   2   2   7      574.87      427.36     18.71 o 
   3   2   7       36.90       38.98      6.32 o 
   4   2   7       51.89       44.04      6.65 o 
   5   2   7     1095.01     1201.76     30.76 o 
   6   2   7       10.26       16.78      4.42 o 
   7   2   7        4.26        8.56      3.70 o 
   8   2   7       24.47       20.16      5.06 o 
 -12   3   7      713.40      601.28     21.90 o 
 -11   3   7       21.75       12.95      3.98 o 
 -10   3   7      278.29      303.99     11.67 o 
  -9   3   7      109.87      135.17      6.54 o 
  -8   3   7      502.61      487.73     12.80 o 
  -7   3   7      237.08      255.14      8.84 o 
  -6   3   7        1.00        7.81      3.27 o 
  -5   3   7      919.20     1025.88     22.06 o 
  -4   3   7        1.49       12.83      3.62 o 
  -3   3   7      332.93      381.87     14.00 o 
  -2   3   7     1147.99     1432.90     39.05 o 
  -1   3   7        0.16        5.78      5.62 o 
   0   3   7     6607.73     4873.55    190.88 o 
   1   3   7      485.45      455.65     17.30 o 
   2   3   7        6.17       -0.32      5.53 o 
   3   3   7     1003.81      901.32     43.49 o 
   4   3   7     1402.34     1440.70     42.42 o 
   5   3   7      104.23      106.84      7.44 o 
   6   3   7      604.02      713.52     19.64 o 
   7   3   7       38.18       41.67      4.40 o 
 -12   4   7        1.24        6.72      3.31 o 
 -11   4   7       25.12       21.96      4.51 o 
 -10   4   7      169.63      162.50      8.02 o 
  -9   4   7     1054.84     1103.73     27.89 o 
  -8   4   7     1138.65     1237.70     30.71 o 
  -7   4   7     1200.26     1354.88     33.73 o 
  -6   4   7     1507.61     1653.66     44.11 o 
  -5   4   7      236.61      294.43      9.45 o 
  -4   4   7      469.19      522.93     15.03 o 
  -3   4   7      737.01      848.09     23.97 o 
  -2   4   7      268.00      316.33     11.68 o 
  -1   4   7     1851.85     2220.26     74.92 o 
   0   4   7      633.87      574.93     37.86 o 
   1   4   7      973.20      931.58     37.79 o 
   2   4   7      695.68      652.53     23.98 o 
   3   4   7      356.57      279.67     15.35 o 
   4   4   7      134.30      151.44      9.69 o 
   5   4   7      967.49     1065.20     29.25 o 
   6   4   7       58.83       71.84      6.39 o 
   7   4   7      108.00      113.52      6.53 o 
 -11   5   7      118.23      101.13      6.85 o 
 -10   5   7      704.73      658.35     20.65 o 
  -9   5   7      287.35      276.02     11.03 o 
  -8   5   7     1005.48     1055.61     32.25 o 
  -7   5   7       25.37       52.78      4.84 o 
  -6   5   7     4505.94     5318.21    123.22 o 
  -5   5   7        1.37        5.62      2.84 o 
  -4   5   7     6602.25     8810.83    206.35 o 
  -3   5   7        1.82        3.82      3.07 o 
  -2   5   7     1545.31     1964.01     56.45 o 
  -1   5   7        7.99        5.91      5.46 o 
   0   5   7      167.78      193.83     13.84 o 
   1   5   7      139.97      137.41      9.61 o 
   2   5   7       50.56       40.62      6.96 o 
   3   5   7      278.55      299.00     20.86 o 
   4   5   7      636.55      641.76     26.24 o 
   5   5   7        0.24        2.93      4.54 o 
   6   5   7        0.32        5.27      4.34 o 
   7   5   7        3.24        9.58      7.99 o 
 -11   6   7      159.29       84.12      7.67 o 
 -10   6   7       10.73       21.42      5.30 o 
  -9   6   7      297.33      239.80     12.69 o 
  -8   6   7      115.38      101.22      7.59 o 
  -7   6   7      179.43      196.00      8.71 o 
  -6   6   7     1342.78     1585.69     42.26 o 
  -5   6   7      660.88      663.08     18.61 o 
  -4   6   7     1398.99     1703.32     42.21 o 
  -3   6   7     1792.08     2073.72     50.73 o 
  -2   6   7       25.02       29.85      5.14 o 
  -1   6   7      166.08      165.40     12.20 o 
   0   6   7       45.50       55.87      8.78 o 
   1   6   7       30.24       59.21     14.79 o 
   2   6   7      126.13      141.24     11.17 o 
   3   6   7      187.69      191.64     19.89 o 
   4   6   7      216.96      252.41     11.98 o 
   5   6   7       89.86      107.40      7.15 o 
   6   6   7      135.27      138.81      7.44 o 
 -10   7   7      157.56      163.77     11.13 o 
  -9   7   7      154.45      112.41      7.29 o 
  -8   7   7        1.31       -2.39      3.70 o 
  -7   7   7      580.03      584.22     18.86 o 
  -6   7   7      596.37      552.20     16.85 o 
  -5   7   7      908.48     1015.22     28.34 o 
  -4   7   7      107.26       97.89      6.59 o 
  -3   7   7      210.36      230.73     10.58 o 
  -2   7   7       51.54       63.92     10.51 o 
  -1   7   7       93.72      110.18     13.55 o 
   0   7   7     1263.48     1433.34     82.25 o 
   1   7   7      442.49      466.55     20.03 o 
   2   7   7      164.08      164.24     15.48 o 
   3   7   7      953.96     1046.22     45.66 o 
   4   7   7      217.79      236.40     10.88 o 
   5   7   7      379.39      394.26     14.24 o 
  -9   8   7        0.28       -1.17      4.17 o 
  -8   8   7        0.03        1.63      3.22 o 
  -7   8   7       21.22       30.81      4.51 o 
  -6   8   7        0.80       -0.88      3.18 o 
  -5   8   7        0.08        5.68      3.73 o 
  -4   8   7       16.20       15.34      4.29 o 
  -3   8   7      204.51      166.49     11.59 o 
  -2   8   7       87.65      118.53      8.47 o 
  -1   8   7     1659.15     1720.26     70.04 o 
   0   8   7       80.82       72.74     11.23 o 
   1   8   7      946.69      983.57     44.03 o 
   2   8   7        1.04        1.41      8.45 o 
   3   8   7       89.04       77.40      7.80 o 
   4   8   7        0.16       -2.80      5.11 o 
  -7   9   7      164.37      127.99      7.68 o 
  -6   9   7      112.19      133.38     13.24 o 
  -5   9   7      371.75      336.43     13.27 o 
  -4   9   7        5.17        6.45      4.02 o 
  -3   9   7      475.55      494.19     22.39 o 
  -2   9   7       47.15       36.68      7.62 o 
  -1   9   7       26.13       29.31      7.42 o 
   0   9   7      391.99      402.96     19.73 o 
   1   9   7      256.97      235.59     12.01 o 
   2   9   7       73.70       69.98      8.47 o 
  -5  10   7       28.03       48.83      7.86 o 
  -4  10   7        9.50        5.33      3.40 o 
  -3  10   7       70.72       86.41      8.72 o 
  -2  10   7       11.17       -0.22      4.83 o 
  -1  10   7       46.90       58.50      7.49 o 
   0  10   7      237.33      172.99     19.85 o 
 -12   0   8      166.13      154.19     10.60 o 
 -10   0   8       44.97       73.97      6.63 o 
  -8   0   8       68.99      119.66      7.84 o 
  -6   0   8      780.44      777.11     22.52 o 
  -4   0   8     7322.60    10151.15    315.88 o 
  -2   0   8    13466.11    16398.59    888.64 o 
   0   0   8      669.38      276.70     37.05 o 
   2   0   8     3549.53     2439.88    134.30 o 
   4   0   8      321.28      306.43     17.52 o 
   6   0   8      353.74      372.67     17.58 o 
 -12   1   8       12.84       21.53      4.10 o 
 -11   1   8       94.48       89.11      6.10 o 
 -10   1   8      139.08      135.34      7.24 o 
  -9   1   8      352.84      327.84     11.10 o 
  -8   1   8      494.33      505.69     14.49 o 
  -7   1   8      886.34     1055.96     22.59 o 
  -6   1   8     1433.00     1721.53     34.06 o 
  -5   1   8      134.18      131.62      6.11 o 
  -4   1   8     1374.11     1588.84     35.79 o 
  -3   1   8     3990.33     4666.75    112.82 o 
  -2   1   8        0.04        5.78      4.77 o 
  -1   1   8     3090.19     2821.02    115.98 o 
   0   1   8      295.01      208.48     30.56 o 
   1   1   8     2046.33     1208.65     62.81 o 
   2   1   8      466.24      313.10     24.33 o 
   3   1   8      696.08      610.10     25.76 o 
   4   1   8      414.44      357.89     25.61 o 
   5   1   8      452.69      373.30     14.47 o 
   6   1   8       96.99      102.42      6.35 o 
   7   1   8      232.88      227.31     12.46 o 
 -12   2   8      531.93      431.94     15.51 o 
 -11   2   8      128.43      104.64      7.01 o 
 -10   2   8      293.30      329.48     11.58 o 
  -9   2   8      510.57      474.27     13.46 o 
  -8   2   8        0.05       15.09      7.92 o 
  -7   2   8      859.77      934.11     22.83 o 
  -6   2   8     2320.20     2606.72     57.71 o 
  -5   2   8      307.90      318.00      9.94 o 
  -4   2   8        0.81        5.55      3.28 o 
  -3   2   8       60.86       55.36      4.68 o 
  -2   2   8      158.23      139.17      9.32 o 
  -1   2   8       84.83       92.13      7.97 o 
   0   2   8     1809.92     1460.76    145.17 o 
   1   2   8     1043.04      752.14     32.54 o 
   2   2   8     4015.50     3251.48     84.30 o 
   3   2   8      462.77      388.28     28.65 o 
   4   2   8       96.55       99.83      9.08 o 
   5   2   8      244.99      246.45     11.08 o 
   6   2   8      887.43      986.76     30.69 o 
   7   2   8       88.78       68.24      5.92 o 
 -12   3   8       18.87       25.98      4.95 o 
 -11   3   8      783.00      691.28     20.10 o 
 -10   3   8        5.21       13.40      4.00 o 
  -9   3   8      284.27      301.32     10.25 o 
  -8   3   8      415.39      519.18     14.55 o 
  -7   3   8     1097.06     1200.26     30.79 o 
  -6   3   8      548.83      690.86     21.09 o 
  -5   3   8      818.23      902.90     22.55 o 
  -4   3   8        9.33        7.05      3.56 o 
  -3   3   8        9.97       24.67      5.12 o 
  -2   3   8      105.59      105.16      9.05 o 
  -1   3   8        0.14       -0.38      6.56 o 
   0   3   8       47.51       56.48     22.79 o 
   1   3   8     1978.53     1635.66     60.58 o 
   2   3   8      244.86      224.60     14.00 o 
   3   3   8      264.27      239.05     17.10 o 
   4   3   8       23.19       18.37      5.12 o 
   5   3   8      632.10      651.71     19.85 o 
   6   3   8        9.98        7.57      3.54 o 
 -12   4   8       62.97       26.98      7.87 o 
 -11   4   8       16.61        6.24      3.70 o 
 -10   4   8       94.00       94.42      6.10 o 
  -9   4   8      703.90      774.42     22.57 o 
  -8   4   8      298.64      307.48     12.17 o 
  -7   4   8      964.04     1069.99     30.47 o 
  -6   4   8     4618.93     5563.77    140.10 o 
  -5   4   8      268.22      298.49     10.08 o 
  -4   4   8        5.50       41.48     11.49 o 
  -3   4   8       41.61       45.34      4.59 o 
  -2   4   8     1413.82     1828.14     56.26 o 
  -1   4   8      168.56      255.67     15.00 o 
   0   4   8       34.23       51.24      8.34 o 
   1   4   8      184.96      167.33     10.86 o 
   2   4   8     1912.04     1905.93     57.66 o 
   3   4   8      481.66      448.11     22.74 o 
   4   4   8       69.32       68.14      6.08 o 
   5   4   8      304.04      307.32     12.28 o 
   6   4   8      547.26      562.62     18.98 o 
 -11   5   8       10.39        4.90      4.02 o 
 -10   5   8       40.45       24.81      5.31 o 
  -9   5   8       13.45       12.61      4.10 o 
  -8   5   8      422.56      425.54     15.86 o 
  -7   5   8      577.53      593.79     18.88 o 
  -6   5   8      526.95      527.97     15.61 o 
  -5   5   8      287.88      344.68     11.61 o 
  -4   5   8       60.17       90.10      5.84 o 
  -3   5   8     2958.26     3734.88     95.81 o 
  -2   5   8      187.51      228.65     13.10 o 
  -1   5   8     4693.30     5703.48    365.65 o 
   0   5   8       46.97       64.12     12.68 o 
   1   5   8        7.30       14.84      6.71 o 
   2   5   8      348.39      359.11     22.39 o 
   3   5   8       22.36       28.54      6.40 o 
   4   5   8      116.57      136.49      8.54 o 
   5   5   8      145.05      128.34      7.75 o 
   6   5   8        0.98       10.93      7.29 o 
 -11   6   8       29.64       12.91      5.61 o 
 -10   6   8       19.38       13.31      5.02 o 
  -9   6   8       55.63       40.49      5.21 o 
  -8   6   8      138.31      114.03      8.79 o 
  -7   6   8       48.39       57.40      6.25 o 
  -6   6   8      588.42      643.46     19.20 o 
  -5   6   8      479.96      605.85     18.48 o 
  -4   6   8     1387.11     1662.00     41.67 o 
  -3   6   8      286.24      351.10     13.08 o 
  -2   6   8     1775.71     2268.49     76.34 o 
  -1   6   8       59.54       74.93      8.99 o 
   0   6   8       57.35      101.32     48.03 o 
   1   6   8      114.58      119.04     12.80 o 
   2   6   8      946.51      960.28     40.61 o 
   3   6   8        0.66        2.17      5.21 o 
   4   6   8       18.40       13.69      4.55 o 
   5   6   8       61.21       47.71      5.11 o 
 -10   7   8      242.14      164.77     14.18 o 
  -9   7   8      233.28      236.34     11.82 o 
  -8   7   8      471.04      363.18     14.57 o 
  -7   7   8       39.29       40.20      4.53 o 
  -6   7   8      741.39      723.90     20.96 o 
  -5   7   8        0.72        1.13      3.35 o 
  -4   7   8       94.81      116.05      6.93 o 
  -3   7   8      346.14      329.29     15.75 o 
  -2   7   8        6.87       18.67      6.92 o 
  -1   7   8       33.78       36.60      7.30 o 
   0   7   8      191.17      231.25     20.47 o 
   1   7   8      719.16      671.24     52.70 o 
   2   7   8      204.06      194.01     30.95 o 
   3   7   8       59.70       61.77      9.28 o 
   4   7   8       80.96       63.16      7.84 o 
  -9   8   8       13.59        4.21      5.33 o 
  -8   8   8       19.66       28.62      5.73 o 
  -7   8   8       83.97      109.81     12.16 o 
  -6   8   8      329.18      337.35     15.42 o 
  -5   8   8       16.05       22.78      4.30 o 
  -4   8   8      122.63      157.13     12.42 o 
  -3   8   8       28.75       31.12      6.10 o 
  -2   8   8      139.67      134.77      9.03 o 
  -1   8   8      269.25      280.37     16.51 o 
   0   8   8      445.44      411.26     21.19 o 
   1   8   8        0.25        3.15      4.63 o 
   2   8   8      845.26      723.48    157.00 o 
   3   8   8       90.31       76.57      9.85 o 
  -7   9   8      365.12      299.65     23.40 o 
  -6   9   8      329.23      310.69     17.50 o 
  -5   9   8      280.53      283.68     13.71 o 
  -4   9   8      107.47       91.72      7.62 o 
  -3   9   8       40.72       39.25      5.72 o 
  -2   9   8        1.18        9.84      5.86 o 
  -1   9   8       23.94       38.35      7.52 o 
   0   9   8       20.97       24.60      6.87 o 
   1   9   8      196.70      143.76     19.81 o 
 -11   0   9      362.37      342.23     15.16 o 
  -9   0   9       57.24       91.64      7.26 o 
  -7   0   9       15.60        7.54      4.97 o 
  -5   0   9       48.29       65.57      7.35 o 
  -3   0   9       52.81       78.92     11.35 o 
  -1   0   9     5115.24     5470.61    272.66 o 
   1   0   9     5307.49     3210.49    148.14 o 
   3   0   9      519.73      396.59     31.80 o 
   5   0   9      420.72      491.12     24.66 o 
 -12   1   9      104.14       84.38      8.05 o 
 -11   1   9       37.01       18.47      4.41 o 
 -10   1   9      230.21      206.30      9.02 o 
  -9   1   9      288.62      260.31     10.40 o 
  -8   1   9       55.03       47.83      5.77 o 
  -7   1   9      681.72      813.19     21.63 o 
  -6   1   9      264.41      397.10     12.47 o 
  -5   1   9      735.08      904.33     22.33 o 
  -4   1   9     1870.36     2269.99     54.30 o 
  -3   1   9      162.70      187.89     11.22 o 
  -2   1   9     1162.52     1331.34     53.38 o 
  -1   1   9       69.06       86.34     11.94 o 
   0   1   9     1766.67     1567.28    149.39 o 
   1   1   9      896.94      532.42     24.40 o 
   2   1   9       10.54        5.57      6.71 o 
   3   1   9      609.36      485.72     25.81 o 
   4   1   9     1024.91      968.38     33.69 o 
   5   1   9       56.09       55.75      6.26 o 
   6   1   9       21.75       35.59      4.56 o 
 -12   2   9       10.03        8.64      6.20 o 
 -11   2   9      235.06      224.85     10.07 o 
 -10   2   9      249.86      230.56     10.37 o 
  -9   2   9     1626.82     1821.76     54.71 o 
  -8   2   9      946.31      991.09     26.37 o 
  -7   2   9      147.42      151.00      8.73 o 
  -6   2   9      338.89      396.20     13.83 o 
  -5   2   9     1771.91     2015.47     44.53 o 
  -4   2   9      178.84      222.32      9.79 o 
  -3   2   9      623.53      692.52     21.89 o 
  -2   2   9       28.21       29.38      6.42 o 
  -1   2   9      100.88      107.17     10.59 o 
   0   2   9      127.85      129.17     11.11 o 
   1   2   9      141.79      134.99     10.61 o 
   2   2   9      222.52      201.07     20.07 o 
   3   2   9     1191.93     1018.34     39.55 o 
   4   2   9       74.48       63.60      7.81 o 
   5   2   9       66.62       63.15      7.26 o 
   6   2   9        3.47        2.33      4.26 o 
 -12   3   9       29.14       18.00      6.12 o 
 -11   3   9        8.96        8.71      4.94 o 
 -10   3   9      581.92      522.50     16.69 o 
  -9   3   9       29.34       38.34      4.77 o 
  -8   3   9        3.03        3.24      3.90 o 
  -7   3   9      361.02      498.56     17.15 o 
  -6   3   9      828.47      999.71     36.01 o 
  -5   3   9      117.08      160.57      7.64 o 
  -4   3   9     3795.46     4752.67    114.84 o 
  -3   3   9      134.07      166.35     10.80 o 
  -2   3   9        6.14       11.36      5.66 o 
  -1   3   9       12.74       13.05      7.14 o 
   0   3   9      513.49      580.47     41.17 o 
   1   3   9       44.45       47.26      9.98 o 
   2   3   9      319.37      246.50     12.24 o 
   3   3   9       97.21       84.01      8.20 o 
   4   3   9     1062.36      998.83     25.60 o 
   5   3   9      105.19       89.63      5.32 o 
 -11   4   9        4.72        8.59      3.96 o 
 -10   4   9      161.78       92.23      7.43 o 
  -9   4   9      260.52      217.06     10.12 o 
  -8   4   9       28.39       32.71      4.85 o 
  -7   4   9       60.87       68.50      6.20 o 
  -6   4   9      398.07      522.42     16.14 o 
  -5   4   9      645.72      676.29     18.39 o 
  -4   4   9      318.79      363.83     13.58 o 
  -3   4   9      115.08      119.79     14.15 o 
  -2   4   9       41.84       56.63      7.16 o 
  -1   4   9      382.29      440.77     21.03 o 
   0   4   9       62.07       70.69     11.30 o 
   1   4   9      240.88      218.80     16.04 o 
   2   4   9      100.26       82.93      7.58 o 
   3   4   9      512.71      496.55     21.54 o 
   4   4   9      158.54      147.12      7.61 o 
   5   4   9      195.13      205.64      9.14 o 
 -11   5   9       19.83       10.90      7.99 o 
 -10   5   9       57.70       74.91      6.47 o 
  -9   5   9       25.33       20.02      4.53 o 
  -8   5   9       28.80       19.54      4.54 o 
  -7   5   9      127.32      148.75      8.36 o 
  -6   5   9      124.55      132.86      7.53 o 
  -5   5   9       72.04       89.26      5.96 o 
  -4   5   9        0.24        9.62      4.75 o 
  -3   5   9        0.30        4.75      5.11 o 
  -2   5   9     1031.97     1309.53     46.88 o 
  -1   5   9      123.72      151.16     11.11 o 
   0   5   9     1515.86     1816.18    176.16 o 
   1   5   9       56.59       56.68     10.30 o 
   2   5   9       13.53       21.87      6.62 o 
   3   5   9        3.34        4.73      5.15 o 
   4   5   9      877.35      937.30     26.32 o 
 -10   6   9       55.01       47.05      8.99 o 
  -9   6   9       64.31       61.90      6.14 o 
  -8   6   9       70.93       68.03      6.32 o 
  -7   6   9      152.33      159.31      8.55 o 
  -6   6   9       12.35       18.85      3.85 o 
  -5   6   9        1.50        1.45      3.26 o 
  -4   6   9      199.39      279.46     13.13 o 
  -3   6   9      146.68      140.38      9.28 o 
  -2   6   9       95.77      109.71      9.34 o 
  -1   6   9     1070.56     1195.92     43.05 o 
   0   6   9        7.92       19.54      6.79 o 
   1   6   9      203.80      202.39     15.72 o 
   2   6   9       78.96       68.32      7.34 o 
   3   6   9      445.33      428.28     16.71 o 
   4   6   9       12.84        1.40      7.57 o 
  -9   7   9      149.89      119.81      7.94 o 
  -8   7   9       15.64       27.42      4.56 o 
  -7   7   9      346.71      277.92     13.40 o 
  -6   7   9      199.94      141.45      7.78 o 
  -5   7   9       90.20       80.93      5.70 o 
  -4   7   9      368.94      461.05     27.96 o 
  -3   7   9      135.64      153.57     10.22 o 
  -2   7   9       30.24       37.13      6.12 o 
  -1   7   9        2.28        6.56      6.05 o 
   0   7   9      106.37      105.79     12.20 o 
   1   7   9      630.11      658.07     34.86 o 
   2   7   9       43.48       43.47      5.40 o 
  -8   8   9       31.15       36.03      5.39 o 
  -7   8   9        7.68        8.74      3.81 o 
  -6   8   9      167.29      197.94     13.98 o 
  -5   8   9      552.95      549.63     23.83 o 
  -4   8   9       79.92       97.64      8.46 o 
  -3   8   9      506.74      614.55     25.21 o 
  -2   8   9      125.43       79.69     10.44 o 
  -1   8   9       26.95       39.64      6.36 o 
   0   8   9        8.55       -0.14      4.62 o 
   1   8   9        5.05       11.88      7.85 o 
  -5   9   9      393.61      373.19     28.57 o 
  -4   9   9      513.80      476.83     36.19 o 
  -3   9   9       11.03        5.91      5.14 o 
  -2   9   9        0.05        5.78      4.97 o 
  -1   9   9       70.48       57.66     11.25 o 
 -12   0  10      315.99      225.21     25.31 o 
 -10   0  10      537.35      576.99     34.42 o 
  -8   0  10      628.27      640.26     26.79 o 
  -6   0  10     1701.60     1936.15     66.70 o 
  -4   0  10       39.28       52.56     11.14 o 
  -2   0  10        0.61       17.99     10.47 o 
   0   0  10     2340.58     1801.69    144.49 o 
   2   0  10      419.18      241.17     43.95 o 
   4   0  10      186.27      158.67     15.74 o 
 -12   1  10        1.31       -8.55      8.55 o 
 -11   1  10      369.69      295.98     14.69 o 
 -10   1  10      101.98       79.83      8.76 o 
  -9   1  10       26.04       32.31      6.93 o 
  -8   1  10      437.06      502.34     20.28 o 
  -7   1  10      673.13      710.45     23.78 o 
  -6   1  10      282.63      340.99     13.86 o 
  -5   1  10        1.50        8.18      4.79 o 
  -4   1  10        6.01       10.43      5.67 o 
  -3   1  10      776.19      855.00     27.15 o 
  -2   1  10       27.43       32.02      6.98 o 
  -1   1  10        5.83        6.07      7.53 o 
   0   1  10      149.24      146.91     15.82 o 
   1   1  10      490.88      297.12     31.57 o 
   2   1  10       23.50       24.02      7.23 o 
   3   1  10       34.01       38.08      8.24 o 
   4   1  10       64.17       52.04      7.00 o 
   5   1  10      741.36      728.44     32.87 o 
 -12   2  10        0.85       13.45      9.81 o 
 -11   2  10        1.20       -1.91      4.77 o 
 -10   2  10       11.27        7.31      4.82 o 
  -9   2  10       92.27      110.35      8.75 o 
  -8   2  10      862.67     1026.32     30.23 o 
  -7   2  10      129.11      129.97      7.96 o 
  -6   2  10       68.29       65.53      6.27 o 
  -5   2  10       32.64       31.28      5.23 o 
  -4   2  10     1781.00     2402.47     61.89 o 
  -3   2  10        1.39        2.17      6.02 o 
  -2   2  10     2313.41     2842.52     87.29 o 
  -1   2  10       35.85       42.95      8.51 o 
   0   2  10      617.45      699.20     28.62 o 
   1   2  10        0.59        9.42      6.82 o 
   2   2  10      807.73      712.40     42.65 o 
   3   2  10      198.64      157.08     14.04 o 
   4   2  10       34.26       29.23      4.45 o 
   5   2  10       17.29       19.74      8.27 o 
 -11   3  10      166.12      110.68      9.41 o 
 -10   3  10        6.08       -1.68      4.81 o 
  -9   3  10        1.09        2.32      4.20 o 
  -8   3  10      320.75      313.06     12.94 o 
  -7   3  10      621.06      804.68     24.87 o 
  -6   3  10      452.38      625.40     18.95 o 
  -5   3  10      160.09      195.04      9.71 o 
  -4   3  10      316.56      448.50     19.14 o 
  -3   3  10     3713.13     4656.48    137.13 o 
  -2   3  10        2.82        6.27      6.22 o 
  -1   3  10      400.54      426.07     19.81 o 
   0   3  10        0.72        2.54      5.91 o 
   1   3  10      166.35      165.32     14.39 o 
   2   3  10        9.80        4.28      6.32 o 
   3   3  10       72.25       70.20      9.08 o 
   4   3  10       27.35       15.62      4.30 o 
 -11   4  10       87.81       44.71      7.57 o 
 -10   4  10       22.29       26.55      4.86 o 
  -9   4  10       34.51       25.09      4.68 o 
  -8   4  10      434.97      457.51     15.98 o 
  -7   4  10      386.56      398.97     14.86 o 
  -6   4  10        0.61       -0.35      3.92 o 
  -5   4  10      365.39      463.42     16.83 o 
  -4   4  10      317.06      420.82     19.93 o 
  -3   4  10        5.77        8.94      6.20 o 
  -2   4  10      242.37      277.69     16.01 o 
  -1   4  10      180.51      221.21     14.38 o 
   0   4  10      689.41      754.83     49.51 o 
   1   4  10      229.21      237.19     21.06 o 
   2   4  10      712.71      687.19     26.58 o 
   3   4  10      118.92       93.52      8.19 o 
   4   4  10        7.53        3.64      7.57 o 
 -10   5  10       99.97       62.84      6.42 o 
  -9   5  10      222.32      233.74     10.60 o 
  -8   5  10       43.35       29.03      4.88 o 
  -7   5  10        9.94       10.92      4.44 o 
  -6   5  10        7.93        8.06      4.07 o 
  -5   5  10       10.29       18.50      5.22 o 
  -4   5  10        2.00        1.95      4.93 o 
  -3   5  10      219.24      236.52     14.77 o 
  -2   5  10      106.55      147.54     10.76 o 
  -1   5  10      338.21      375.14     18.29 o 
   0   5  10       91.60      112.34     10.98 o 
   1   5  10     1080.40     1109.47     62.24 o 
   2   5  10        3.71       -1.50     10.28 o 
   3   5  10      103.55      113.50     12.03 o 
  -9   6  10      167.52      180.77     10.57 o 
  -8   6  10     1160.74      980.64     52.57 o 
  -7   6  10      297.77      301.15     11.56 o 
  -6   6  10      513.31      474.51     17.16 o 
  -5   6  10      199.60      177.27     16.94 o 
  -4   6  10        6.35        7.15      4.88 o 
  -3   6  10        8.33       13.23      4.99 o 
  -2   6  10        0.13       -1.09      5.25 o 
  -1   6  10        5.04        1.68      6.48 o 
   0   6  10      354.35      341.64     19.05 o 
   1   6  10       39.69       24.19      5.27 o 
   2   6  10      153.98      131.53     23.35 o 
  -8   7  10     1103.94      943.92     41.44 o 
  -7   7  10      505.35      380.91     29.52 o 
  -6   7  10      339.42      270.91     25.60 o 
  -5   7  10        5.00       11.69      3.84 o 
  -4   7  10        3.33        5.35      4.19 o 
  -3   7  10      907.47     1009.97     36.58 o 
  -2   7  10        6.66        1.34      5.53 o 
  -1   7  10      120.49      144.78     11.19 o 
   0   7  10       92.38       88.06      9.81 o 
   1   7  10        6.38        3.90     11.49 o 
  -6   8  10       12.02        1.37      5.89 o 
  -5   8  10       73.86       91.01      9.21 o 
  -4   8  10      431.76      420.28     23.32 o 
  -3   8  10       83.25       87.40      9.72 o 
  -2   8  10      656.64      733.52     59.25 o 
  -1   8  10       14.20        6.41      5.52 o 
 -11   0  11      306.94      275.58     29.55 o 
  -9   0  11      862.30      911.46     49.34 o 
  -7   0  11      103.35      108.46     12.23 o 
  -5   0  11     1375.16     1605.44     57.65 o 
  -3   0  11      387.98      377.67     22.55 o 
  -1   0  11      419.83      391.49     52.71 o 
   1   0  11       87.11       38.05     26.02 o 
   3   0  11      758.29      509.80     37.04 o 
 -11   1  11      148.98       68.27     10.72 o 
 -10   1  11        1.66       -2.60      4.65 o 
  -9   1  11      319.68      295.42     16.14 o 
  -8   1  11       16.32       19.37      5.96 o 
  -7   1  11      191.92      221.80     15.68 o 
  -6   1  11     1264.80     1585.67     42.55 o 
  -5   1  11      315.95      411.76     13.81 o 
  -4   1  11      802.17      839.73     26.86 o 
  -3   1  11       22.73       29.50      7.01 o 
  -2   1  11      457.22      545.22     24.84 o 
  -1   1  11      506.50      558.16     25.66 o 
   0   1  11      578.57      503.18     47.17 o 
   1   1  11      395.30      289.38     54.29 o 
   2   1  11      443.82      326.50     18.47 o 
   3   1  11      132.12       92.55     10.76 o 
 -11   2  11      104.34       85.45      8.03 o 
 -10   2  11        9.92       -0.22      5.19 o 
  -9   2  11      154.01      123.64      8.90 o 
  -8   2  11      231.03      279.66     21.23 o 
  -7   2  11        0.13       10.10      5.58 o 
  -6   2  11      543.94      702.74     23.88 o 
  -5   2  11      308.28      373.15     16.01 o 
  -4   2  11       24.07       35.58      6.56 o 
  -3   2  11      118.04      173.66     12.57 o 
  -2   2  11        3.39        3.20      6.36 o 
  -1   2  11     2201.69     2547.60     80.58 o 
   0   2  11       42.86       49.09     10.12 o 
   1   2  11       37.54       35.63      8.61 o 
   2   2  11      214.73      153.01     12.78 o 
   3   2  11      537.03      418.43     28.17 o 
 -11   3  11        0.02        8.97      8.97 o 
 -10   3  11        2.94       -0.14      4.82 o 
  -9   3  11        0.20        1.38      5.05 o 
  -8   3  11      202.52      180.81     11.09 o 
  -7   3  11        0.14        4.58      5.39 o 
  -6   3  11       84.15      119.06      9.63 o 
  -5   3  11       18.34       31.70      6.69 o 
  -4   3  11        7.18       11.02      6.45 o 
  -3   3  11      106.69      141.94     10.95 o 
  -2   3  11     1328.25     1655.42     53.30 o 
  -1   3  11       79.27       89.60      9.14 o 
   0   3  11     1122.91     1268.76     55.64 o 
   1   3  11       31.61       35.80      8.95 o 
   2   3  11      288.62      236.35     15.57 o 
   3   3  11        1.11       -8.41      8.41 o 
 -10   4  11      142.85       88.35      9.84 o 
  -9   4  11      235.79      220.07     15.18 o 
  -8   4  11       91.11       79.87      7.51 o 
  -7   4  11       50.17       56.48      6.87 o 
  -6   4  11       62.49       77.35      8.39 o 
  -5   4  11      218.48      261.23     13.42 o 
  -4   4  11      131.66      194.84     12.88 o 
  -3   4  11       23.73       34.46      7.04 o 
  -2   4  11       27.81       37.44      7.22 o 
  -1   4  11      539.07      590.40     25.16 o 
   0   4  11      169.61      215.78     15.67 o 
   1   4  11       12.55       15.75      7.02 o 
   2   4  11       97.26       89.76     17.59 o 
  -9   5  11      121.07       74.98     10.29 o 
  -8   5  11      247.13      284.33     13.96 o 
  -7   5  11        6.42       -2.74      6.34 o 
  -6   5  11      610.29      660.23     26.07 o 
  -5   5  11        2.26        5.10      4.45 o 
  -4   5  11      289.90      362.08     15.77 o 
  -3   5  11        4.56        1.63      5.23 o 
  -2   5  11       48.59       47.32      7.10 o 
  -1   5  11       79.20       70.69      9.19 o 
   0   5  11       48.74       36.31      7.18 o 
   1   5  11      100.68      100.37     10.79 o 
  -8   6  11        2.41        8.41      8.97 o 
  -7   6  11       33.83       17.50      6.21 o 
  -6   6  11      113.63      154.75      9.62 o 
  -5   6  11      895.25      897.52     32.38 o 
  -4   6  11      176.09      169.98      9.52 o 
  -3   6  11      423.08      443.34     21.25 o 
  -2   6  11        8.45        5.42      4.50 o 
  -1   6  11      176.55      187.77     13.28 o 
   0   6  11        3.09        0.09      4.90 o 
  -7   7  11      123.15      135.36     15.79 o 
  -6   7  11      174.84      139.80     13.42 o 
  -5   7  11       58.29       45.23      7.52 o 
  -4   7  11       11.45       11.38      4.12 o 
  -3   7  11       14.06       27.35      5.98 o 
  -2   7  11      163.80      164.83     11.69 o 
  -1   7  11       17.60       13.74     11.22 o 
 -10   0  12      238.87      280.43     31.44 o 
  -8   0  12      320.45      415.08     39.76 o 
  -6   0  12       22.22       14.83      6.88 o 
  -4   0  12     1209.22     1535.94     56.47 o 
  -2   0  12      145.29      146.75     19.46 o 
   0   0  12      227.89      228.40     24.90 o 
   2   0  12      142.97      109.49     22.58 o 
 -11   1  12       43.86       14.89     10.67 o 
 -10   1  12      213.20      139.92     14.60 o 
  -9   1  12       75.90       80.04      9.21 o 
  -8   1  12      123.10      137.95     10.97 o 
  -7   1  12      183.54      209.29     12.64 o 
  -6   1  12       63.28      105.81      7.92 o 
  -5   1  12      230.43      273.29     12.88 o 
  -4   1  12        6.83       10.36      5.75 o 
  -3   1  12     1006.40     1179.19     37.55 o 
  -2   1  12       13.76       26.51      8.21 o 
  -1   1  12      236.09      231.71     16.45 o 
   0   1  12        5.09        5.00      8.08 o 
   1   1  12      371.86      328.60     33.40 o 
   2   1  12        6.78       -2.69     15.70 o 
 -10   2  12       77.77       50.63      9.74 o 
  -9   2  12       10.71        7.97      5.64 o 
  -8   2  12      311.58      271.55     15.58 o 
  -7   2  12      110.56      133.10     11.53 o 
  -6   2  12      240.07      206.73     11.02 o 
  -5   2  12        0.68        5.63      5.53 o 
  -4   2  12      102.23      135.76     10.52 o 
  -3   2  12        6.59        9.69      6.52 o 
  -2   2  12        4.10       14.40      6.84 o 
  -1   2  12        1.11        2.72      7.97 o 
   0   2  12      529.07      471.98     29.16 o 
   1   2  12       19.22       11.69      8.18 o 
 -10   3  12       14.17       -2.24      9.82 o 
  -9   3  12       24.23       33.54      5.83 o 
  -8   3  12      145.12      167.30     16.53 o 
  -7   3  12       77.41       53.61      7.84 o 
  -6   3  12       24.50       14.37      6.92 o 
  -5   3  12       22.33       32.15      7.16 o 
  -4   3  12        7.44        7.29      6.31 o 
  -3   3  12        9.45        6.47      6.37 o 
  -2   3  12       18.73       33.67      7.29 o 
  -1   3  12      222.48      250.83     16.00 o 
   0   3  12        3.39        4.11      7.62 o 
   1   3  12      555.73      523.78     33.65 o 
  -9   4  12      214.83      195.73     14.66 o 
  -8   4  12       74.65       75.89      8.53 o 
  -7   4  12      217.08      192.57     14.24 o 
  -6   4  12       16.19       18.81      6.14 o 
  -5   4  12       57.88       53.14      7.32 o 
  -4   4  12      264.17      344.82     15.25 o 
  -3   4  12        0.46        4.20      5.85 o 
  -2   4  12       24.74       31.19      6.19 o 
  -1   4  12       10.08        7.26      6.43 o 
   0   4  12      292.54      273.92     16.28 o 
  -8   5  12        9.23        2.80      8.69 o 
  -7   5  12       67.52       93.09     18.98 o 
  -6   5  12        8.57       17.90      5.15 o 
  -5   5  12      173.77      159.93     10.28 o 
  -4   5  12       25.63       27.10      5.14 o 
  -3   5  12      413.35      440.66     17.12 o 
  -2   5  12        9.54       -0.03      4.82 o 
  -1   5  12       82.67       89.84      8.75 o 
   0   5  12        2.85       13.73     17.94 o 
  -6   6  12       29.11       23.01      9.82 o 
  -5   6  12       75.98       89.05      8.53 o 
  -4   6  12      399.90      369.10     17.84 o 
  -3   6  12        1.17       -3.06      4.94 o 
  -2   6  12       53.84       46.31     13.35 o 
  -9   0  13       91.11       31.52     13.51 o 
  -7   0  13       33.17       52.81     13.19 o 
  -5   0  13       60.44       53.48      7.48 o 
  -3   0  13      123.29      158.28     17.45 o 
  -1   0  13      179.04      203.82     20.15 o 
  -9   1  13        2.64       -3.20      7.83 o 
  -8   1  13       36.74       17.10      7.43 o 
  -7   1  13       45.09       39.38      6.79 o 
  -6   1  13      135.62      144.09      8.67 o 
  -5   1  13       93.61      114.21      8.27 o 
  -4   1  13       15.92       27.55      5.86 o 
  -3   1  13        0.03       -0.54      6.05 o 
  -2   1  13      936.63     1067.20     41.54 o 
  -1   1  13       59.24       65.88      8.66 o 
   0   1  13        1.00        2.73      6.52 o 
  -9   2  13      196.22      139.48     17.97 o 
  -8   2  13       11.96        4.19      6.68 o 
  -7   2  13       79.75       60.02      7.64 o 
  -6   2  13        0.11        6.19      5.57 o 
  -5   2  13      614.61      641.28     25.91 o 
  -4   2  13        8.90       17.76      5.06 o 
  -3   2  13        4.96        7.54      5.19 o 
  -2   2  13       12.64       14.49      6.11 o 
  -1   2  13       65.08       57.68      8.63 o 
   0   2  13       35.51       21.20      9.26 o 
  -8   3  13      101.30       81.34     11.04 o 
  -7   3  13       22.40       24.41      8.73 o 
  -6   3  13      566.04      548.32     22.01 o 
  -5   3  13        2.31        2.52      5.34 o 
  -4   3  13       85.89       78.03      5.92 o 
  -3   3  13        6.25       13.49      4.89 o 
  -2   3  13      298.42      275.84     14.23 o 
  -1   3  13        6.98        5.72      5.24 o 
  -7   4  13      243.27      218.17     28.22 o 
  -6   4  13      210.33      217.08     14.27 o 
  -5   4  13      376.41      332.30     17.61 o 
  -4   4  13       19.80       17.28      6.26 o 
  -3   4  13      285.53      316.15     14.83 o 
  -2   4  13       13.22       28.73      8.09 o 
  -4   0  14      119.14      135.30     18.89 o 
  -6   1  14        7.00       19.90     11.49 o 
  -5   1  14       29.70       31.99      9.26 o 
  -4   1  14        2.48       -0.93      7.22 o 
  -3   1  14       69.48       66.37     12.94 o 
  -6   2  14        1.82       -3.92      9.53 o 
  -5   2  14        4.09      -10.65     10.65 o 
  -4   2  14      233.66      201.32     21.83 o 
                                                 
